# Supplementary material for: The antivirulence activity, transcriptomics of EGCG and its protective effects on zebrafish infected by Aeromonas hydrophila
Source: Front Cell Infect Microbiol. 2023 Oct 6;13:1271448. doi: 10.3389/fcimb.2023.1271448 (PMC10587681; doi:10.3389/fcimb.2023.1271448)
Supplement: Supplementary file 2 [file Table_2.xls]

gene_id	T1	T2	T3	C1	C2	C3	log2FoldChange	pvalue	padj	gene_name	gene_chr	gene_start	gene_end	gene_strand	gene_length	gene_biotype	gene_description	tf_family	T1_readcount	T2_readcount	T3_readcount	C1_readcount	C2_readcount	C3_readcount	T1_fpkm	T2_fpkm	T3_fpkm	C1_fpkm	C2_fpkm	C3_fpkm
MUW98_RS14800	41.8804434649315	46.8326969166036	49.204330345237	1498.67958213195	1227.78531439799	1823.4742710632	-5.04173884729793	8.06041072773905e-66	3.04038692650317e-62	glpQ	NC_999999999.1	3228564	3229643	-	1080	protein_coding	glycerophosphodiester phosphodiesterase && PF03009:Glycerophosphoryl diester phosphodiesterase family	-	41	53	62	1549	907	1899	14.283754827078	15.9727716638856	16.7816415714516	511.140044002769	418.748775328338	621.914604203301
MUW98_RS01415	98.0615261617908	114.872652814311	91.2660966081009	1701.85757583609	1766.54888124517	1528.6840650514	-4.03831356887384	1.92608265792603e-64	3.63259189284849e-61	dhaK	NC_999999999.1	307939	309009	+	1071	protein_coding	dihydroxyacetone kinase subunit DhaK && PF02733:Dak1 domain	-	96	130	115	1759	1305	1592	33.7259388415534	39.5077275973703	31.3888118305817	585.313596129271	607.562638084903	525.754669582835
MUW98_RS12970	134.834598472462	96.3163012058451	96.0278059963497	2678.07945987169	2083.30937029603	2731.85060620053	-4.52082941929278	9.98642876583041e-59	1.25562697682374e-55	glpC	NC_999999999.1	2816895	2818097	+	1203	protein_coding	anaerobic glycerol-3-phosphate dehydrogenase subunit GlpC && PF13183:4Fe-4S dicluster domain|PF02754:Cysteine-rich domain	-	132	109	121	2768	1539	2845	41.284838475929	29.4909688086797	29.4026348182942	819.997828295433	637.885912239557	836.461948899501
MUW98_RS11050	1305.44406702884	1193.79195347795	1019.00580908523	46.4406842752316	58.2081240563544	37.4489186790231	4.64148134146988	1.92333524187393e-54	1.81370513308712e-51	MUW98_RS11050	NC_999999999.1	2390723	2392240	+	1518	protein_coding	purine permease && PF00860:Permease family	-	1278	1351	1284	48	43	39	316.768047857036	289.675487599649	247.263355858338	11.2689047892276	14.1242924859409	9.08703878160791
MUW98_RS14830	37.7945465415235	46.8326969166036	38.8872933373647	4438.95540530755	1939.8195761106	5141.06437455101	-6.54300520962163	1.63016715985574e-52	1.22979810539517e-49	MUW98_RS14830	NC_999999999.1	3234023	3234856	-	834	protein_coding	MFS transporter && PF07690:Major Facilitator Superfamily	MFS_1	37	53	49	4588	1433	5354	16.692368336259	20.6841647446	17.1749917220008	1960.51243986256	856.742197839281	2270.606424293
MUW98_RS14820	53.1166600043033	26.5090737263794	27.7766380981177	2892.86762464463	1415.94645960341	3216.76609165967	-6.13825381170317	4.3828270789631e-42	2.75533729030814e-39	MUW98_RS14820	NC_999999999.1	3232415	3232942	-	528	protein_coding	MFS transporter && PF07690:Major Facilitator Superfamily	MFS_1	52	30	35	2990	1046	3350	37.0554171788943	18.4933462660768	19.3776286473873	2018.13172488329	987.797176240598	2244.09082731695
MUW98_RS10070	282.948361946001	250.952564609725	251.576979345809	2700.33228775357	3214.98359613585	2080.81555839597	-3.3478708081134	1.07817748686743e-35	5.80983640066278e-33	MUW98_RS10070	NC_999999999.1	2158379	2160379	-	2001	protein_coding	hypothetical protein && -	-	277	284	317	2791	2375	2167	52.0852755825583	46.1954732515533	46.3104158275875	497.078514273099	591.815783793433	383.037565759837
MUW98_RS10140	20.4294846170398	90.1308506696899	59.5213673531093	4592.79017196926	2616.65822792868	4487.14864069423	-6.09993678699618	4.66725247711352e-32	2.20060954295903e-29	MUW98_RS10140	NC_999999999.1	2181921	2183894	-	1974	protein_coding	siderophore amonabactin TonB-dependent receptor && PF07715:TonB-dependent Receptor Plug Domain|PF00593:TonB dependent receptor	TonB_dep_Rec	20	102	75	4747	1933	4673	3.8121074488458	16.8182650541343	11.1065869798312	857.006916902181	488.264021768354	837.294384949949
MUW98_RS00990	114.405113855423	126.359918095742	94.4405695336001	21742.94786911	3258.30126985221	27346.3526938435	-7.28720553478671	1.52759928791491e-29	6.40233834890561e-27	arcA	NC_999999999.1	220212	221432	+	1221	protein_coding	arginine deiminase && PF02274:Amidinotransferase	-	112	143	119	22473	2407	28479	34.5131536302383	38.1196182493546	28.490351308591	6559.30207044051	982.947776636295	8249.70877562365
MUW98_RS08065	101.125948854347	71.5744990612243	56.3468944276101	1137.79676474317	828.450509825323	1254.05866140523	-3.81876998267122	7.50960179996649e-29	2.83262179894736e-26	MUW98_RS08065	NC_999999999.1	1693812	1694060	-	249	protein_coding	TIGR02647 family protein && -	-	99	81	71	1176	612	1306	149.595363513682	105.879977658309	83.3538201644583	1683.1399117115	1225.52476960109	1855.12584500545
MUW98_RS12965	85.8038353915669	103.38538753288	129.359771714091	2304.61895715837	1299.5302114907	3146.66939772202	-4.40405149978326	4.04210950918976e-28	1.38607609715125e-25	glpB	NC_999999999.1	2815563	2816843	+	1281	protein_coding	glycerol-3-phosphate dehydrogenase subunit GlpB && PF00890:FAD binding domain	-	84	117	163	2382	960	3277	24.6724593574479	29.7279458478574	37.1967487879723	662.681537432558	373.67334665708	904.808887298897
MUW98_RS14840	321.764382718376	342.850686861173	271.417435130178	24223.6544208119	5594.7482959282	27965.7001950735	-5.94811629447638	1.28708601323503e-27	4.04574036826877e-25	glpK	NC_999999999.1	3236247	3237749	+	1503	protein_coding	glycerol kinase GlpK && PF00370:FGGY family of carbohydrate kinases, N-terminal domain|PF02782:FGGY family of carbohydrate kinases, C-terminal domain	FGGY_N	315	388	342	25037	4133	29124	78.8558394134	84.0235282646607	66.5171499026823	5936.56944524256	1371.12308532995	6853.64472299645
MUW98_RS11040	1999.02506977734	1359.91548216326	1231.69549509368	31.9279704392217	79.8669609145328	24.0057171019379	5.09634730498545	1.47593187640509e-25	4.28247310600001e-23	ygfM	NC_999999999.1	2386957	2387733	+	777	protein_coding	molybdopterin-dependent oxidoreductase FAD-binding subunit && PF00941:FAD binding domain in molybdopterin dehydrogenase	-	1957	1539	1552	33	59	25	947.65900280375	644.682335008316	583.898292365265	15.1357924847589	37.8617785647193	11.3801643983111
MUW98_RS23095	65.3743507745272	63.6217769433105	69.8384043609816	1285.82644587047	3380.13222717946	1184.92219615165	-4.87825212565663	2.35293094451468e-25	5.92285294330271e-23	MUW98_RS23095	NC_999999999.1	4994266	4995444	-	1179	protein_coding	hypothetical protein && -	-	64	72	88	1329	2497	1234	20.4243599091341	19.8768179714779	21.8190267168836	401.719968152621	1056.02635177949	370.195300018993
MUW98_RS01420	56.1810826968593	79.5272211791381	119.836352937593	1103.93376579248	1425.42220072886	1012.0810330177	-3.78764664760039	2.35532328074074e-25	5.92285294330271e-23	dhaL	NC_999999999.1	309025	309654	+	630	protein_coding	dihydroxyacetone kinase subunit DhaL && PF02734:DAK2 domain	-	55	90	151	1141	1053	1054	32.8476591842213	46.4975563261359	70.065286929655	645.442173059662	833.408335966118	591.738201607113
MUW98_RS11045	7512.94296791637	6665.26477060265	5649.76818915713	70.6285406685814	276.150169941774	77.7785234102787	5.5513514360339	6.30323465662764e-25	1.48598757029997e-22	MUW98_RS11045	NC_999999999.1	2387730	2390627	+	2898	protein_coding	molybdopterin-dependent oxidoreductase Mo/Fe-S-binding subunit && PF01315:Aldehyde oxidase and xanthine dehydrogenase, a/b hammerhead domain|PF01799:[2Fe-2S] binding domain|PF02738:Molybdopterin-binding domain of aldehyde dehydrogenase	-	7355	7543	7119	73	204	81	954.919103952362	847.176491227157	718.103624607276	8.97711363665651	35.0995706959594	9.88589933383717
MUW98_RS14805	49.0307630808954	98.967208578483	123.010825863093	7292.15494546709	1809.86655496153	7991.98333757715	-5.97707173911196	1.22177236344816e-24	2.7108972676038e-22	glpD	NC_999999999.1	3229746	3231233	-	1488	protein_coding	glycerol-3-phosphate dehydrogenase && PF16901:C-terminal domain of alpha-glycerophosphate oxidase|PF01266:FAD dependent oxidoreductase	DAO	48	112	155	7537	1337	8323	12.1372582322929	24.4987124729103	30.4505593030371	1805.12727278993	448.02112721182	1978.36540696532
MUW98_RS20125	362.623351952456	271.276187799949	230.149287098689	2233.99041648979	3237.99611029767	2248.85557810954	-3.16056909294127	2.03715449238829e-24	4.26897041404924e-22	MUW98_RS20125	NC_999999999.1	4372671	4373678	-	1008	protein_coding	Fe(3+) ABC transporter substrate-binding protein && PF13343:Bacterial extracellular solute-binding protein	-	355	307	290	2309	2392	2342	132.510443299984	99.130206889748	84.1015447417216	816.348585448488	1183.23405723585	821.780638142705
MUW98_RS02410	38.8160207723755	30.9272526807759	23.8085469412437	377.330559736257	291.040620281772	410.017648101099	-3.53679736198445	2.77146554194779e-24	5.50208843380371e-22	MUW98_RS02410	NC_999999999.1	526844	527302	+	459	protein_coding	methylglyoxal synthase && PF02142:MGS-like domain	-	38	35	30	390	215	427	31.1496518467125	24.8189570803993	19.1062332881802	302.805783102693	233.558562022421	329.036999033311
MUW98_RS23115	105.211845777755	106.919930696397	92.8533330708505	1497.71206787622	3749.68613107213	1472.03057269083	-4.4615271974038	4.25973311849928e-24	7.79315051972493e-22	MUW98_RS23115	NC_999999999.1	4997031	4998338	-	1308	protein_coding	MotA/TolQ/ExbB proton channel family protein && PF01618:MotA/TolQ/ExbB proton channel family	-	103	121	117	1548	2770	1533	29.628643375926	30.1096561225054	26.1483701904979	421.769777071125	1055.94681214767	414.537626959285
MUW98_RS02450	61.2884538511193	104.269023323759	103.170370078723	1890.52285570422	1128.96687123255	1007.27988959731	-3.9028865290417	4.33871052264643e-24	7.79315051972493e-22	treC	NC_999999999.1	534704	536365	+	1662	protein_coding	alpha%2Calpha-phosphotrehalase && PF00128:Alpha amylase, catalytic domain|PF11941:Domain of unknown function (DUF3459)	-	60	118	130	1954	834	1049	13.5832131841545	23.1088938179231	22.8654019315225	418.992050948566	250.210222745235	223.241028558955
MUW98_RS09570	233.917598865105	181.145337130259	196.817321380948	1117.47896537276	1265.6882788998	1586.29778609605	-2.69876682213048	1.35601707091067e-23	2.32495290521593e-21	MUW98_RS09570	NC_999999999.1	2049048	2050136	+	1089	protein_coding	hypothetical protein && -	-	229	205	248	1155	935	1652	79.1206576593639	61.270884598719	66.5718012751798	377.977848138676	428.108400155262	536.551865650309
MUW98_RS20890	146.070815011834	152.868991822121	97.6150424590993	955.904084665184	1453.84942410522	1169.55853720641	-3.17543373428086	2.04350751515002e-23	3.35135232484603e-21	MUW98_RS20890	NC_999999999.1	4537456	4538928	+	1473	protein_coding	C69 family dipeptidase && PF03577:Peptidase family C69	-	143	173	123	988	1074	1218	36.5271322089304	38.2271152144946	24.410061388341	239.037722058256	363.556197874753	292.465125981263
MUW98_RS11055	1841.71803822613	1534.87536875737	1258.67851496042	43.5381415080296	105.58682968362	29.767089206403	4.70908993184775	2.30837307375628e-22	3.62799301425362e-20	guaD	NC_999999999.1	2392265	2393581	+	1317	protein_coding	guanine deaminase && PF01979:Amidohydrolase family	Amidohydro_1	1803	1737	1586	45	78	31	515.100815776422	429.281539384576	352.033436389007	12.1769628915486	29.5310470856129	8.32540682952524
MUW98_RS02405	213.488114248065	304.854347853363	365.858004663779	7398.58151359783	2902.2841389959	8614.21152485938	-4.41848439563866	3.31596259824763e-22	5.00312436823603e-20	MUW98_RS02405	NC_999999999.1	524650	526755	+	2106	protein_coding	DUF885 domain-containing protein && PF05960:Bacterial protein of unknown function (DUF885)	-	209	345	461	7647	2144	8971	37.3396467649695	53.3198473540447	63.989551401482	1294.03185396341	507.617320727084	1506.64882037991
MUW98_RS14835	63.3314023128232	98.0835727876037	102.376751847348	11812.3815482563	1401.05600926341	14727.9875563809	-6.72608801119963	4.12214900627193e-22	5.98028694294528e-20	MUW98_RS14835	NC_999999999.1	3235344	3236192	+	849	protein_coding	aquaporin family protein && PF00230:Major intrinsic protein	-	62	111	129	12209	1035	15338	27.4768083892426	42.5543006659689	44.4169289056316	5124.8911688214	607.858757318769	6389.84891013363
MUW98_RS18510	48.0092888500434	45.9490611257242	53.9660397334858	774.011404587193	2179.4204588542	767.222718577934	-4.65125545500977	1.254705713372e-21	1.75287035216266e-19	hutZ	NC_999999999.1	4027287	4027844	-	558	protein_coding	heme utilization protein HutZ && PF01243:Pyridoxamine 5'-phosphate oxidase	Pyridox_oxidase	47	52	68	800	1610	799	31.6917298287648	30.3317392521747	35.6238801308649	510.937797791144	1438.6716824952	506.456473279761
MUW98_RS10090	4.08589692340795	29.1599810990173	34.125583949116	1016.85748277643	1866.72100171425	1032.24583538333	-5.84934025819671	2.25028011105194e-21	3.03144877817425e-19	MUW98_RS10090	NC_999999999.1	2164276	2165187	+	912	protein_coding	isochorismatase family protein && PF00857:Isochorismatase family|PF00550:Phosphopantetheine attachment site	Isochorismatase	4	33	43	1051	1379	1075	1.65024125088193	11.7773415694489	13.7828847371642	410.695667512334	753.94461942204	416.910825342073
MUW98_RS11000	1257.4347781788	1226.48647774049	1069.00375766184	15.4802280917439	69.0375424854436	20.1648023656278	5.10823811158592	3.56491433861007e-21	4.63684720180593e-19	arcC	NC_999999999.1	2375667	2376599	+	933	protein_coding	carbamate kinase && PF00696:Amino acid kinase family	AA_kinase	1231	1388	1347	16	51	21	496.430773207427	484.212494388785	422.03887723412	6.11153893177831	27.2557759584379	7.96099217523008
MUW98_RS23235	17.3650619244838	66.2726843159484	58.7277491217345	1138.76427899891	1092.41758403437	894.933133560244	-4.45028900063765	6.60431158093185e-21	8.30382109442498e-19	MUW98_RS23235	NC_999999999.1	5021632	5023740	+	2109	protein_coding	TonB-dependent siderophore receptor && PF07715:TonB-dependent Receptor Plug Domain|PF00593:TonB dependent receptor	TonB_dep_Rec	17	75	74	1177	807	932	3.03287581243166	11.5747828692372	10.2570305020757	198.889624054112	190.794992963514	156.303563230698
MUW98_RS04430	617.991909665452	427.679722785587	404.745298001143	2595.8407481343	2925.29665315772	3194.68083192589	-2.58810649445013	7.9125797682919e-21	9.62782286645066e-19	MUW98_RS04430	NC_999999999.1	901113	902774	+	1662	protein_coding	putative transporter && PF02080:TrkA-C domain|PF06826:Predicted Permease Membrane Region	TrkA_C	605	484	510	2683	2161	3327	136.964066273558	94.7856322701253	89.7027306544343	575.309965555273	648.326488432198	708.029458546849
MUW98_RS09295	120.533959240535	119.290831768707	115.868261780719	1064.26568130739	814.913736788962	1717.84911581467	-3.33885916468745	8.7666355475755e-21	1.03336716517046e-18	MUW98_RS09295	NC_999999999.1	1986311	1987732	-	1422	protein_coding	carbon starvation protein A && PF02554:Carbon starvation protein CstA|PF13722:5TM C-terminal transporter carbon starvation CstA	-	118	135	146	1100	602	1789	31.222285944956	30.9002747736979	30.0137158362425	275.680045960095	211.089637068365	444.979793596779
MUW98_RS21540	120.533959240535	139.614454958931	154.755555118084	689.837664338336	959.757208278029	763.381803841624	-2.53734485855778	1.55314069843471e-20	1.77528688318052e-18	hutI	NC_999999999.1	4679297	4680532	-	1236	protein_coding	imidazolonepropionase && PF01979:Amidohydrolase family	Amidohydro_1	118	158	195	713	709	795	35.9207852861873	41.6070366478206	46.1192937016873	205.581155544496	286.020909149991	227.498325284878
MUW98_RS12960	68.4387734670832	130.778097050138	118.249116474844	3591.41291728458	1104.6006797671	3585.49390634544	-4.70402920070203	1.81847718339326e-20	1.95981182248423e-18	glpA	NC_999999999.1	2813894	2815573	+	1680	protein_coding	anaerobic glycerol-3-phosphate dehydrogenase subunit A && PF01266:FAD dependent oxidoreductase|PF04324:BFD-like [2Fe-2S] binding domain	DAO	67	148	149	3712	816	3734	15.0054079455193	28.6734930677838	25.9264762065859	787.428137510123	242.18703780212	786.13037647093
MUW98_RS01005	159.34998001291	159.938078149156	139.676808721963	23416.7475315298	1866.72100171425	25621.7819772403	-6.79342035181505	1.81848923083107e-20	1.95981182248423e-18	MUW98_RS01005	NC_999999999.1	223628	225031	+	1404	protein_coding	YfcC family protein && PF03606:C4-dicarboxylate anaerobic carrier	-	156	181	176	24203	1379	26683	41.8061116890089	41.9604016134004	36.6447756398943	6143.47841535434	489.741804069018	6721.97811964057
MUW98_RS07305	382.031362338643	353.454316351725	339.66860302841	2298.81387162396	5537.89384917548	3721.84637948445	-3.42631477061917	2.85958188991454e-20	2.99620635798823e-18	MUW98_RS07305	NC_999999999.1	1526854	1528317	-	1464	protein_coding	NAD-dependent succinate-semialdehyde dehydrogenase && PF00171:Aldehyde dehydrogenase family	Aldedh	374	400	428	2376	4091	3876	96.1197895800573	88.9297525363254	85.4612418472124	578.385775114311	1393.34422242432	936.423357117549
MUW98_RS00995	46.9878146191914	35.3454316351725	33.3319657177412	7737.21150310473	500.860602345375	7798.97737207757	-7.11657102975829	4.01810554604209e-20	4.09629570801913e-18	arcC	NC_999999999.1	221496	222422	+	927	protein_coding	carbamate kinase && PF00696:Amino acid kinase family	AA_kinase	46	40	42	7997	370	8122	18.6706906572273	14.0445693325977	13.2445151143307	3074.39457856818	199.017839935113	3098.93735507551
MUW98_RS04475	672.130043900608	502.788765010329	515.851850393614	2955.75605126734	2798.05098661592	3983.02858155353	-2.52644993464176	4.3840579546658e-20	4.35175436973669e-18	MUW98_RS04475	NC_999999999.1	919899	920966	-	1068	protein_coding	M20/M25/M40 family metallo-hydrolase && PF04389:Peptidase family M28	-	658	569	650	3055	2067	4148	231.812540657594	173.408021392321	177.91338019752	1019.41778384432	965.026506377746	1373.71626723217
MUW98_RS02445	220.638433864029	227.978034046863	147.612991035711	2577.45797727535	3330.04616694493	1424.01913848695	-3.62072768891236	6.21775614776396e-20	6.01368620240145e-18	treB	NC_999999999.1	533205	534635	+	1431	protein_coding	PTS trehalose transporter subunit IIBC && PF02378:Phosphotransferase system, EIIC|PF00367:phosphotransferase system, EIIB	-	216	258	186	2664	2460	1483	56.7932083322385	58.6824505415803	37.9961695957394	663.447910263897	857.167096426297	366.54817651137
MUW98_RS19560	108.276268470311	123.709010723104	110.312934161096	1125.21907941863	3072.84747925406	1296.30872350464	-4.00401346436299	1.84216662898739e-19	1.73716313113511e-17	MUW98_RS19560	NC_999999999.1	4260654	4261334	+	681	protein_coding	response regulator transcription factor && PF00072:Response regulator receiver domain|PF00486:Transcriptional regulatory protein, C terminal	Response_reg	106	140	139	1163	2270	1350	58.5653899431931	66.9127829656581	59.6669990219864	608.618075675026	1662.06790648514	701.158499007835
MUW98_RS01620	6457.76008744627	6090.01787074022	4603.77936020516	29623.3514820633	43840.1931555603	30051.3168968899	-2.5934517283802	2.73872803851208e-19	2.51962979543112e-17	MUW98_RS01620	NC_999999999.1	355043	355393	-	351	protein_coding	hypothetical protein && -	-	6322	6892	5801	30618	32386	31296	6776.87789994652	6390.96326894045	4831.28053379606	31087.2242484517	46006.6078798527	31536.3380777681
MUW98_RS04535	63.3314023128232	45.0654253348449	46.8234756511127	578.573524928927	333.004616694493	602.063384916602	-3.2904562252663	5.27940745134465e-19	4.74141069201714e-17	MUW98_RS04535	NC_999999999.1	935222	936664	-	1443	protein_coding	hypothetical protein && -	-	62	51	59	598	246	627	16.1661887196583	11.5035534361958	11.9523193272628	147.688641820981	85.0038887724207	153.684743212884
MUW98_RS01000	163.435876936318	141.38172654069	130.153389945466	23486.4085579426	1451.14206949795	21817.3559309252	-6.74829026809005	7.40590606774582e-19	6.4965296947761e-17	argF	NC_999999999.1	222500	223504	+	1005	protein_coding	ornithine carbamoyltransferase && PF02729:Aspartate/ornithine carbamoyltransferase, carbamoyl-P binding domain|PF00185:Aspartate/ornithine carbamoyltransferase, Asp/Orn binding domain	-	160	160	164	24275	1072	22721	59.901294360371	51.8181722241514	47.7028463350265	8608.0626779727	531.861730075243	7996.33400133166
MUW98_RS10995	333.000599257748	243.88347828269	254.751452271308	3.87005702293597	20.3051595545422	9.60228684077514	4.67406218641864	2.01414220979135e-18	1.72666918530295e-16	hydA	NC_999999999.1	2374147	2375571	+	1425	protein_coding	dihydropyrimidinase && PF01979:Amidohydrolase family	Amidohydro_1	326	276	321	4	15	10	86.0765836460015	63.0408974190137	65.8501358233258	1.00036242514898	5.24863549416359	2.48207375087374
MUW98_RS19440	128.70575308735	155.519899194759	124.598062325842	667.584836456454	565.83711291991	729.773799898911	-2.26451440880833	2.98104944545425e-18	2.49878189072298e-16	MUW98_RS19440	NC_999999999.1	4227804	4229108	-	1305	protein_coding	FAD-binding oxidoreductase && PF01266:FAD dependent oxidoreductase	DAO	126	176	157	690	418	760	36.3280694676905	43.8965435967811	35.168645962864	188.430336116424	159.711352853054	205.983591739177
MUW98_RS09735	64.3528765436752	74.2254064338623	67.4575496668572	346.370103552769	377.675967714486	313.03455100927	-2.32964593831344	3.38966960197547e-18	2.77952907361989e-16	MUW98_RS09735	NC_999999999.1	2084294	2087263	-	2970	protein_coding	hypothetical protein && PF13435:Cytochrome c554 and c-prime	-	63	84	85	358	279	326	7.98116677699261	9.20557680800266	8.36621427315768	42.9574824233797	46.8400955463993	38.8231434669493
MUW98_RS20245	151.178186166094	122.825374932224	164.278973894582	803.036832259213	732.339421267156	1132.10961852739	-2.6058254694412	7.42087629304259e-18	5.95564795262908e-16	MUW98_RS20245	NC_999999999.1	4400885	4401295	+	411	protein_coding	hypothetical protein && -	-	148	139	207	830	541	1179	135.488420364379	110.078156460657	147.229565564466	719.69504765508	656.334844823692	1014.61558564457
MUW98_RS11035	5055.27596848649	2954.87808470042	2676.08067619579	35.7980274621577	177.331726776335	38.4091473631006	5.41733139771359	8.21525479435665e-18	6.45582105923194e-16	ssnA	NC_999999999.1	2385548	2386876	+	1329	protein_coding	putative aminohydrolase SsnA && PF01979:Amidohydrolase family	Amidohydro_1	4949	3344	3372	37	131	40	1401.11814954112	818.972760332723	741.701388495467	9.9217661523664	49.1491863994476	10.6454630398648
MUW98_RS11060	480.092888500434	329.596149997984	377.7622781344	35.7980274621577	24.3661914654507	54.7330349924183	3.35520994946957	1.82945661812707e-17	1.40830823746435e-15	MUW98_RS11060	NC_999999999.1	2393867	2395243	+	1377	protein_coding	NCS2 family permease && PF00860:Permease family	-	470	373	476	37	18	57	128.424003227674	88.1663903903709	101.050744946375	9.57590938017062	6.51791335876524	14.6409905893042
MUW98_RS10115	18.3865361553358	65.3890485250691	55.5532761962353	713.058006475952	1292.76182497252	723.052199110369	-4.28590133971054	2.25060046162487e-17	1.6978529882498e-15	MUW98_RS10115	NC_999999999.1	2176961	2177905	-	945	protein_coding	amonabactin ABC transporter substrate-binding protein && PF01497:Periplasmic binding protein	Peripla_BP_2	18	74	70	737	955	753	7.1667620038301	25.4875493935856	21.6537310599375	277.937996812721	503.896777997875	281.833564712306
MUW98_RS04750	756.912405061323	571.712356698915	565.849798970226	2549.40006385907	2718.18402570139	3368.48222374392	-2.18922233577992	3.93002629074439e-17	2.90667826837016e-15	MUW98_RS04750	NC_999999999.1	969293	971395	-	2103	protein_coding	methyl-accepting chemotaxis protein && PF00015:Methyl-accepting chemotaxis protein (MCP) signalling domain|PF00672:HAMP domain	HAMP	741	647	713	2635	2008	3508	132.574873444603	100.136677413728	99.1098375261192	446.53303151822	476.095913869066	589.997074333939
MUW98_RS17660	1299.31522164373	984.370271039554	915.041820775134	34821.8055781221	7385.66336863883	30723.4769757442	-4.51107891902005	6.35500848144201e-17	4.53902896665506e-15	MUW98_RS17660	NC_999999999.1	3854933	3856255	-	1323	protein_coding	maltoporin && PF02264:LamB porin	-	1272	1114	1153	35991	5456	31996	361.750844002852	274.064961626007	254.762774613347	9694.96650832199	2056.29081582379	8553.92405286942
MUW98_RS22620	2575.13653597786	2002.31870213252	1811.83042222865	433.446386568828	282.918556459955	418.659706257796	2.49087951977473	6.37774483649836e-17	4.53902896665506e-15	MUW98_RS22620	NC_999999999.1	4893593	4894474	-	882	protein_coding	VirK/YbjX family protein && PF04393:Protein of unknown function (DUF535)	-	2521	2266	2283	448	209	436	1075.44089355093	836.217957420824	756.665326681184	181.017962646005	118.153806957617	174.84267816529
MUW98_RS10975	179.77946462995	186.447151875535	195.230084918199	1194.88010583148	774.303417679877	1372.16678954677	-2.57361636699528	7.4924962261569e-17	5.23364736390071e-15	MUW98_RS10975	NC_999999999.1	2367817	2369751	+	1935	protein_coding	sigma 54-interacting transcriptional regulator && PF02954:Bacterial regulatory protein, Fis family|PF00158:Sigma-54 interaction domain	Sigma54_activat	176	211	246	1235	572	1429	34.2226774756538	35.4919331750402	37.1638454005439	227.456437074813	147.395789536356	261.204590736329
MUW98_RS02455	49.0307630808954	76.8763138065002	88.8852419139766	625.981723459892	462.957637843563	459.949539673129	-2.84587653695395	1.2655406509383e-16	8.67930788243502e-15	MUW98_RS02455	NC_999999999.1	536369	536974	+	606	protein_coding	sugar O-acetyltransferase && PF14602:Hexapeptide repeat of succinyl-transferase|PF12464:Maltose acetyltransferase	-	48	87	112	647	342	479	29.8023766495905	46.7277422485425	54.0271309614283	380.490572164492	281.399615850454	279.571203053241
MUW98_RS01820	245.153815404477	142.265362331569	119.042734706219	1881.81522740261	6385.29584125171	2391.92965203709	-4.39649497744569	1.54336107679427e-16	1.03956392529785e-14	MUW98_RS01820	NC_999999999.1	407320	408384	-	1065	protein_coding	DUF3103 family protein && PF11301:Protein of unknown function (DUF3103)	-	240	161	150	1945	4717	2491	84.789860327004	49.2044563188311	41.1725872266418	650.851996855289	2208.44346898321	827.282172923262
MUW98_RS06910	2451.53815404477	1561.38444248375	1468.98734627474	328.954846949557	343.834035123582	293.829977327719	2.50397637503761	1.89738699468432e-16	1.25560416560513e-14	MUW98_RS06910	NC_999999999.1	1431918	1434806	+	2889	protein_coding	formate dehydrogenase subunit alpha && PF01568:Molydopterin dinucleotide binding domain|PF00384:Molybdopterin oxidoreductase|PF04879:Molybdopterin oxidoreductase Fe4S4 domain	-	2400	1767	1851	340	254	306	312.569059357076	199.075207406706	187.294655102544	41.9414672018587	43.8385512198572	37.4630757725335
MUW98_RS01625	147.092289242686	163.472621312673	117.455498243469	959.77414168812	1983.13724982696	970.791199602367	-3.19269297553628	3.29636994417964e-16	2.14377714300786e-14	MUW98_RS01625	NC_999999999.1	355613	355939	-	327	protein_coding	hypothetical protein && -	-	144	185	148	992	1465	1011	165.690277519742	184.141698600446	132.306283357049	1081.12563011513	2233.88025963369	1093.5356578104
MUW98_RS08670	344.23681579712	283.647088872259	285.702563294925	1179.39987773974	1059.9293287471	1419.21799506657	-2.00292736007175	1.04761083149587e-15	6.69760687525831e-14	feoB	NC_999999999.1	1823744	1826017	+	2274	protein_coding	Fe(2+) transporter permease subunit FeoB && PF07670:Nucleoside recognition|PF07664:Ferrous iron transport protein B C terminus|PF02421:Ferrous iron transport protein B	-	337	321	360	1219	783	1478	55.7598666458944	45.9454745227913	46.2784225819245	191.040518872654	171.688544957502	229.886527282442
MUW98_RS01425	60.2669796202673	116.639924396069	117.455498243469	794.329203957607	1617.6443778452	826.75689699074	-3.45663874269379	1.71083811056069e-15	1.07554689217249e-13	dhaM	NC_999999999.1	309656	310372	+	717	protein_coding	dihydroxyacetone kinase phosphoryl donor subunit DhaM && PF00381:PTS HPr component phosphorylation site|PF03610:PTS system fructose IIA component	EIIA-man	59	132	148	821	1195	861	30.961011585584	59.9215370228027	60.3405225352234	408.071481953423	831.033953242568	424.730590905267
MUW98_RS18085	143.006392319278	131.661732841018	159.517264506333	530.197812142227	560.422403705366	674.080536222415	-2.02264877324014	2.00746409460715e-15	1.24133681391117e-13	MUW98_RS18085	NC_999999999.1	3934500	3935945	+	1446	protein_coding	OprD family outer membrane porin && PF03573:outer membrane porin, OprD family	-	140	149	201	548	414	702	36.4285620526634	33.5386938092391	40.6344393023101	135.059304598692	142.758529727147	171.71109797279
MUW98_RS15450	199.187475016138	220.908947719828	198.404557843698	705.31789243008	661.948201478077	836.359183831515	-1.83361553401074	1.2465208495657e-14	7.58367200735777e-13	nagE	NC_999999999.1	3361181	3362659	-	1479	protein_coding	N-acetylglucosamine-specific PTS transporter subunit IIBC && PF02378:Phosphotransferase system, EIIC|PF00367:phosphotransferase system, EIIB	-	195	250	250	729	489	871	49.6076578865521	55.0173925427571	49.4126722970177	175.659482134108	164.858256850148	208.295327095383
MUW98_RS06930	1656.83120244192	1185.83923136004	1026.1483731676	5991.81578576061	5074.93621133192	6382.64006306324	-2.17365229569855	1.83836119843514e-14	1.08534622588463e-12	MUW98_RS06930	NC_999999999.1	1437839	1439554	+	1716	protein_coding	NAD-dependent malic enzyme && PF00390:Malic enzyme, N-terminal domain|PF03949:Malic enzyme, NAD binding domain	Malic_M	1622	1342	1293	6193	3749	6647	355.644299787967	254.544314759744	220.266143657774	1286.1630843532	1089.35184989734	1370.0548086499
MUW98_RS15795	101.125948854347	117.523560186949	109.519315929721	1086.51850918927	546.885630669004	1615.10464661838	-3.30759501862893	1.8585122568611e-14	1.08534622588463e-12	yiaY	NC_999999999.1	3439723	3440874	+	1152	protein_coding	L-threonine dehydrogenase && PF00465:Iron-containing alcohol dehydrogenase	-	99	133	138	1123	404	1682	32.3344145094678	37.5774522045421	35.0181431984927	347.407764736388	174.863394328124	516.420006057441
MUW98_RS22760	2627.23172175131	2651.79100842882	2498.31019236784	8776.32181376304	10044.2855929802	7243.96519268077	-1.74467708199444	1.87029439773333e-14	1.08534622588463e-12	fadA	NC_999999999.1	4923941	4925104	+	1164	protein_coding	acetyl-CoA C-acyltransferase FadA && PF02803:Thiolase, C-terminal domain|PF00108:Thiolase, N-terminal domain	Thiolase_N	2572	3001	3148	9071	7420	7544	831.381334516476	839.15306335321	790.584418028544	2777.24651436857	3178.49068714425	2292.33584507241
MUW98_RS19565	49.0307630808954	60.9708695706726	80.1554413688539	489.5622134014	1233.20002361253	523.324632822245	-3.55850056294928	1.95685872250739e-14	1.11837440928756e-12	MUW98_RS19565	NC_999999999.1	4261331	4262614	+	1284	protein_coding	ATP-binding protein && PF02518:Histidine kinase-, DNA gyrase B-, and HSP90-like ATPase|PF00512:His Kinase A (phospho-acceptor) domain|PF00672:HAMP domain	HATPase_c	48	69	101	506	911	545	14.0656076710684	17.4909031974483	22.9944410437888	140.442236497989	353.771930562607	150.127766882579
MUW98_RS23105	13.2791650010758	15.9054442358276	26.9830198667429	241.878563933498	691.729102158072	228.534426810448	-4.36125632241412	2.60236231029101e-14	1.46509113946533e-12	MUW98_RS23105	NC_999999999.1	4996106	4996507	-	402	protein_coding	biopolymer transporter ExbD && PF02472:Biopolymer transport protein ExbD/TolR	-	13	18	34	250	511	238	12.1674504169504	14.5738609380426	24.7240362102272	221.628802213509	633.818432995451	209.401819056922
MUW98_RS07555	387.138733492903	239.465299328294	222.213104784941	1372.90272888653	1470.09355174886	1408.65547954171	-2.32614791321354	3.47063905043632e-14	1.92518389680085e-12	MUW98_RS07555	NC_999999999.1	1591046	1591381	+	336	protein_coding	DUF3634 family protein && PF12321:Protein of unknown function (DUF3634)	-	379	271	280	1419	1086	1467	424.406687414314	262.517453424642	243.604474424297	1505.06536520321	1611.61227360969	1544.25985843981
MUW98_RS19000	60.2669796202673	52.1345116618794	61.9022220472337	716.928063498888	303.223716014497	955.427540657127	-3.5036011828587	3.6601275323918e-14	2.00086971770752e-12	MUW98_RS19000	NC_999999999.1	4133241	4133693	-	453	protein_coding	pullulanase && -	-	59	59	78	741	224	995	49.0045150261892	42.3918118381769	50.334169549921	582.951265880482	246.558417915676	776.880865236226
MUW98_RS22700	350.365661182232	299.552533108087	234.910996486938	1293.56655991635	1049.09991031802	1317.43375455435	-2.05014532059413	5.21924913330007e-14	2.8124296758297e-12	MUW98_RS22700	NC_999999999.1	4907227	4909803	+	2577	protein_coding	bifunctional acetate--CoA ligase family protein/GNAT family N-acetyltransferase && PF13380:CoA binding domain|PF13607:Succinyl-CoA ligase like flavodoxin domain|PF13549:ATP-grasp domain|PF00583:Acetyltransferase (GNAT) family	Acetyltransf_1	343	339	296	1337	775	1372	50.0797309988244	42.8167253247654	33.577147580718	184.896730835706	149.953740107798	188.308202962097
MUW98_RS23120	60.2669796202673	84.829035924414	76.1873502119799	610.501495368149	1746.24372169063	584.779268603206	-3.73075314895671	7.76471686151765e-14	4.1251425354429e-12	MUW98_RS23120	NC_999999999.1	4998335	4999096	-	762	protein_coding	DUF3450 domain-containing protein && PF11932:Protein of unknown function (DUF3450)	-	59	96	96	631	1290	609	29.1326053895849	41.0057189647812	36.8283929838307	295.111838462379	844.12110211253	282.677907198425
MUW98_RS20270	45.9663403883394	60.9708695706726	51.5851850393614	241.878563933498	243.661914654507	228.534426810448	-2.16899299280412	9.06058952632475e-14	4.74674217962458e-12	MUW98_RS20270	NC_999999999.1	4405041	4405364	-	324	protein_coding	DUF1820 family protein && PF08850:Domain of unknown function (DUF1820)	-	45	69	65	250	180	238	52.2576396112611	69.3158015602581	58.6455216206641	274.983884227873	277.011317747523	259.813368089145
MUW98_RS00600	589.390631201597	436.51608069438	434.10917256201	2088.86327812969	1697.51133875973	2525.40143912386	-2.11301682387897	9.78551798130795e-14	5.05629778431419e-12	ompA	NC_999999999.1	134792	135898	+	1107	protein_coding	porin OmpA && PF00691:OmpA family|PF01389:OmpA-like transmembrane domain	-	577	494	547	2159	1254	2630	196.114849142749	145.247109101877	144.446230363242	695.051948543973	564.832833260802	840.306404682661
MUW98_RS13385	141.984918088426	142.265362331569	142.851281647462	707.252920941548	527.934148418098	959.268455393437	-2.36220488163105	1.01239412148686e-13	5.16047381925466e-12	cdd	NC_999999999.1	2927969	2928850	+	882	protein_coding	cytidine deaminase && PF08211:Cytidine and deoxycytidylate deaminase zinc-binding region|PF00383:Cytidine and deoxycytidylate deaminase zinc-binding region	-	139	161	180	731	390	999	59.2964237221657	59.413544194507	59.6582386345217	295.366363156763	220.478395758232	400.614301575973
MUW98_RS10990	6600.76647976554	3840.28114716149	3602.23315221017	66.7584836456454	334.358293998129	55.6932636764958	4.94668619279908	1.06106818863766e-13	5.28219457810054e-12	MUW98_RS10990	NC_999999999.1	2372812	2374029	+	1218	protein_coding	YgeY family selenium metabolism-linked hydrolase && PF07687:Peptidase dimerisation domain|PF01546:Peptidase family M20/M25/M40	Peptidase_M20	6462	4346	4539	69	247	58	1996.19034779095	1161.36999881257	1089.38000927279	20.1889645839025	101.115953916707	16.8426433095004
MUW98_RS01650	20.4294846170398	77.7599495973795	88.8852419139766	864.957744626188	943.513080634396	757.620431737159	-3.77254971530844	1.06428098604359e-13	5.28219457810054e-12	MUW98_RS01650	NC_999999999.1	360126	362072	-	1947	protein_coding	ligand-gated channel protein && PF00593:TonB dependent receptor|PF07715:TonB-dependent Receptor Plug Domain	TonB_dep_Rec	20	88	112	894	697	789	3.86497180483903	14.711091267026	16.8158404533259	163.637867426623	178.499434641008	143.331154080694
MUW98_RS04890	1282.9716339501	824.432192890399	752.350083343302	6251.10960629732	4010.94585067391	6469.06064463022	-2.54907762788306	1.07979707044346e-13	5.28960331131523e-12	MUW98_RS04890	NC_999999999.1	1003386	1003817	-	432	protein_coding	universal stress protein && PF00582:Universal stress protein family	Usp	1256	933	948	6461	2963	6737	1093.92658919573	702.952639736096	641.491782650649	5330.01262798885	3419.93556035796	5515.84872106061
MUW98_RS07335	15.3221134627798	61.8545053615519	48.4107121138622	568.898382371587	1658.25469695428	614.546357809609	-4.4952038872134	1.13815829363532e-13	5.50401677383644e-12	MUW98_RS07335	NC_999999999.1	1533155	1534261	-	1107	protein_coding	3-deoxy-7-phosphoheptulonate synthase && PF00793:DAHP synthetase I family	-	15	70	61	588	1225	640	5.09830630353767	20.5815741642336	16.1082633494657	189.296223132865	551.770510960513	204.48520874407
MUW98_RS01430	160.371454243762	138.730819168052	142.851281647462	2280.43110076502	10482.8770393583	1365.44518875823	-4.99859188306591	1.39271077277436e-13	6.64975320874037e-12	MUW98_RS01430	NC_999999999.1	310498	311580	+	1083	protein_coding	glycerol dehydrogenase && PF00465:Iron-containing alcohol dehydrogenase	-	157	157	180	2357	7744	1422	54.5448160817817	47.1845008332625	48.5859339572005	775.609946077677	3565.38888305288	464.409062334534
MUW98_RS14730	878.467838532709	611.475967288484	571.405126589849	11812.3815482563	3267.77701097766	11305.7325263287	-3.67838932005183	1.67682462022045e-13	7.90622808433941e-12	malE	NC_999999999.1	3209787	3210968	-	1182	protein_coding	maltose/maltodextrin ABC transporter substrate-binding protein MalE && PF13416:Bacterial extracellular solute-binding protein	-	860	692	720	12209	2414	11774	273.755756745287	190.5534372621	178.066214807608	3681.0766517169	1018.33297620688	3523.190295133
MUW98_RS18515	23.4939073095957	28.276345308138	53.172421502111	351.207674831439	883.951279274405	342.801640215673	-3.90325283895577	1.91446950273159e-13	8.91528267197972e-12	hutX	NC_999999999.1	4027841	4028353	-	513	protein_coding	heme utilization cystosolic carrier protein HutX && PF06228:Haem utilisation ChuX/HutX	-	23	32	67	363	653	357	16.8691327867931	20.3030265439658	38.1789468688372	252.174694672971	634.696106979412	246.138980294979
MUW98_RS04785	75.5890930830471	176.727158175863	166.659828588706	1869.23754207807	812.206382181689	1980.95177525191	-3.47483347466994	3.33118201547429e-13	1.53234372711817e-11	MUW98_RS04785	NC_999999999.1	973998	976142	-	2145	protein_coding	ExeM/NucH family extracellular endonuclease && PF03372:Endonuclease/Exonuclease/phosphatase family	Exo_endo_phos	74	200	210	1932	600	2063	12.9803591537902	30.3480554109978	28.619266925372	320.990418726998	139.474229914837	340.17428256293
MUW98_RS18490	8.1717938468159	83.0617643426554	116.661880012094	2368.47489803681	2992.98051833952	1938.7017131525	-5.13048810174435	3.74889776440509e-13	1.70371594787181e-11	MUW98_RS18490	NC_999999999.1	4022911	4025004	-	2094	protein_coding	TonB-dependent hemoglobin/transferrin/lactoferrin family receptor && PF07715:TonB-dependent Receptor Plug Domain|PF00593:TonB dependent receptor	TonB_dep_Rec	8	94	147	2448	2211	2019	1.43745942770231	14.6109799725871	20.5214084472044	416.626585946716	526.480249461123	341.02733222517
MUW98_RS20370	181.822413091654	213.839861392794	246.021651726185	1297.43661693928	755.351935428971	1321.27466929066	-2.39430551720763	4.01044538217108e-13	1.80088095018444e-11	MUW98_RS20370	NC_999999999.1	4430567	4431829	+	1263	protein_coding	MgtC/SapB family protein && PF02308:MgtC family|PF13194:Domain of unknown function (DUF4010)	-	178	242	310	1341	558	1376	53.0272295532797	62.3648934413889	71.7504865287716	378.38827539149	220.293085942685	385.340475907619
MUW98_RS17520	1075.61236508714	738.719521175105	796.79270430029	199.307936681202	167.855985650882	108.505841300759	2.45722544783655	7.65917916761557e-13	3.39887339061717e-11	MUW98_RS17520	NC_999999999.1	3818577	3819998	+	1422	protein_coding	MATE family efflux transporter && PF01554:MatE	MatE	1053	836	1004	206	124	113	278.619212712192	191.352812672677	206.395689723202	51.6273540616178	43.4802574692314	28.1066051852633
MUW98_RS23100	20.4294846170398	44.1817895439656	63.4894585099833	438.283957847498	1063.99036065801	419.619934941874	-3.90051782602654	1.07287222649171e-12	4.70566748642641e-11	MUW98_RS23100	NC_999999999.1	4995447	4996109	-	663	protein_coding	energy transducer TonB && PF03544:Gram-negative bacterial TonB protein C-terminal	-	20	50	80	453	786	437	11.3500755716766	24.546221288307	35.2730460704865	243.498851619266	591.12460384494	233.129619383537
MUW98_RS01010	99.0830003926428	68.9235916885864	100.789515384598	390.875759316533	368.200226589032	513.72234598147	-2.24449980074301	1.09893922110263e-12	4.7645962551714e-11	MUW98_RS01010	NC_999999999.1	225205	225696	-	492	protein_coding	arginine repressor && PF02863:Arginine repressor, C-terminal domain|PF01316:Arginine repressor, DNA binding domain	Arg_repressor_C	97	78	127	404	272	535	74.1803567164731	51.6009466546142	75.4579713460628	292.636508210501	275.660043026803	384.607921915115
MUW98_RS07500	648.636136591012	601.755973588812	633.307348637083	2404.27292549897	1725.93856213609	2668.47551305141	-1.85214299570148	2.15283486407325e-12	9.22783307645941e-11	MUW98_RS07500	NC_999999999.1	1576825	1579953	-	3129	protein_coding	multidrug efflux RND transporter permease subunit && PF00873:AcrB/AcrD/AcrF family	ACR_tran	635	681	798	2485	1275	2779	76.3572797387938	70.8385589666634	74.5527787499862	283.03039251803	203.177045136007	314.132253403366
MUW98_RS12395	50.0522373117474	61.8545053615519	57.1405126589849	2297.84635736823	235.53985083269	2387.1285086167	-4.86320083770637	3.81338144610453e-12	1.61618818142767e-10	pfkB	NC_999999999.1	2692671	2693660	-	990	protein_coding	1-phosphofructokinase && PF00294:pfkB family carbohydrate kinase	PfkB	49	70	72	2375	174	2486	18.6227224796494	23.0139420200066	21.2600268588477	854.949894599386	87.636307796489	888.168723854319
MUW98_RS12390	140.963443857574	161.705349730914	167.453446820081	8822.76249803827	546.885630669004	9834.6621823219	-5.3521707311628	4.81939935572091e-12	2.01986381886437e-10	fruA	NC_999999999.1	2690938	2692674	-	1737	protein_coding	PTS fructose transporter subunit IIBC && PF02302:PTS system, Lactose/Cellobiose specific IIB subunit|PF02378:Phosphotransferase system, EIIC	PTS_IIB	138	183	211	9119	404	10242	29.8924529175297	34.2909439572712	35.5098750283431	1870.93905595571	115.971577585491	2085.52067259295
MUW98_RS07300	766.105673138991	502.788765010329	489.662448758246	2276.56104374208	3993.34804572664	2765.45861014324	-2.36150053883949	5.83067293031188e-12	2.41684596627873e-10	gabT	NC_999999999.1	1525416	1526705	-	1290	protein_coding	4-aminobutyrate--2-oxoglutarate transaminase && PF00202:Aminotransferase class-III	Aminotran_3	750	569	617	2353	2950	2880	218.752910000628	143.565710734108	139.817637878876	650.046554376966	1140.25588933283	789.645788650064
MUW98_RS12810	322.785856949228	216.490768765432	244.434415263436	1094.25862323514	859.585087808954	1244.45637456446	-2.03056088084213	6.32561114128221e-12	2.57576275346321e-10	MUW98_RS12810	NC_999999999.1	2773298	2774686	+	1389	protein_coding	DASS family sodium-coupled anion symporter && PF00939:Sodium:sulfate symporter transmembrane region	Na_sulph_symp	316	245	308	1131	635	1296	85.5986908880787	57.4105897043362	64.8208882269404	290.183425405323	227.950997973663	330.013952707964
MUW98_RS20685	452.51308426743	463.908790211639	385.698460448148	80.3036832259213	125.891989238162	110.426298668914	2.04463325100146	6.3506345724305e-12	2.57576275346321e-10	MUW98_RS20685	NC_999999999.1	4495583	4496137	+	555	protein_coding	cytochrome b/b6 domain-containing protein && PF00033:Cytochrome b/b6/petB	-	443	525	486	83	93	115	300.326067214556	307.889224321711	255.982215286937	53.2963359614843	83.5526028665501	73.2882587251232
MUW98_RS05840	466.813723499358	636.217769433105	587.277491217345	164.477423474779	163.794953739974	131.551329718619	1.88008948359578	6.78544001726194e-12	2.7228382707566e-10	MUW98_RS05840	NC_999999999.1	1198219	1198878	-	660	protein_coding	iron-containing redox enzyme family protein && PF14518:Iron-containing redox enzyme	-	457	720	740	170	121	137	260.528086934687	355.072248308674	327.758747407236	91.7946202622498	91.4137348566825	73.4186133355039
MUW98_RS20990	218.595485402325	230.628941419501	170.62791974558	822.387117373893	2417.66766429416	1584.3773287279	-2.96032934272949	7.16186662044025e-12	2.84363798866322e-10	MUW98_RS20990	NC_999999999.1	4560336	4561106	+	771	protein_coding	gamma-glutamyl-gamma-aminobutyrate hydrolase family protein && PF07722:Peptidase C26	-	214	261	215	850	1786	1650	104.433944374878	110.182925302011	81.5174505855625	392.895261822859	1155.04018715271	756.93591527132
MUW98_RS20240	130.748701549054	282.76345308138	292.845127377298	4826.92862185688	1116.78377549982	4569.72830752489	-3.89513915451685	1.22257282477553e-11	4.80369239068053e-10	pulA	NC_999999999.1	4396566	4400603	-	4038	protein_coding	pullulanase-type alpha-1%2C6-glucosidase && -	-	128	320	369	4989	825	4759	11.9268550435211	25.7935924146965	26.7132395431101	440.310896370248	101.872661430181	416.849165356156
MUW98_RS08955	185.908310015062	172.308979221466	156.342791580834	627.91675197136	694.436456765344	1140.75167668409	-2.26019644772054	1.30806975864406e-11	5.08663827794371e-10	MUW98_RS08955	NC_999999999.1	1906201	1906659	-	459	protein_coding	hypothetical protein && -	-	182	195	197	649	513	1188	149.190437792149	138.277046590796	125.46426525905	503.899880086276	557.281592174428	915.447201057549
MUW98_RS06905	290.098681561964	166.123528685311	157.136409812209	27.0903991605518	18.9514822509061	31.687546574558	2.96688662409523	1.6943062679295e-11	6.5213502475817e-10	MUW98_RS06905	NC_999999999.1	1431691	1431894	+	204	protein_coding	transcriptional initiation protein Tat && -	-	284	188	198	28	14	33	523.805987632876	299.954824143112	283.727564329475	48.914780347358	34.2190451335175	57.2154500660968
MUW98_RS15790	760.998301984731	530.181474527588	544.422106723106	2963.49616531322	2046.76008309786	3889.88639919801	-2.27822286051308	2.00780217350181e-11	7.64992908934225e-10	udp	NC_999999999.1	3438574	3439329	-	756	protein_coding	uridine phosphorylase && PF01048:Phosphorylase superfamily	-	745	600	686	3063	1512	4051	370.780395337043	258.319757367422	265.258205484235	1443.90109266853	997.240743891081	1895.26522352183
MUW98_RS12065	3908.1604072397	3232.33972303653	3131.61754100492	1223.9055335035	862.292442416227	1088.8993277439	1.69308349980277	2.54680959559218e-11	9.60656579457371e-10	MUW98_RS12065	NC_999999999.1	2614734	2616371	-	1638	protein_coding	DUF3466 family protein && PF11949:Protein of unknown function (DUF3466)	-	3826	3658	3946	1265	637	1134	878.847161110703	726.872055730791	704.222165625111	275.225628301919	193.907922423266	244.866121961198
MUW98_RS00255	1591.4568516674	1055.0611343099	884.884327982892	4516.35654576627	6019.80296926995	4812.6661645965	-2.12012217694705	2.65818971935338e-11	9.92741744693163e-10	MUW98_RS00255	NC_999999999.1	53989	54423	-	435	protein_coding	universal stress protein && PF00582:Universal stress protein family	Usp	1558	1194	1115	4668	4447	5012	1347.59838644433	893.394427066307	749.293762711976	3824.31656083246	5097.39033113062	4075.22274393456
MUW98_RS10985	606.755693126081	379.963390078104	384.111223985399	43.5381415080296	97.4647658618027	48.0114342038757	2.86937563758787	3.11283766874926e-11	1.15113957711002e-09	dpaL	NC_999999999.1	2371495	2372694	+	1200	protein_coding	diaminopropionate ammonia-lyase && PF00291:Pyridoxal-phosphate dependent enzyme	PALP	594	430	484	45	72	50	186.246227574535	116.631370451391	117.90456562136	13.3642167734746	29.9172223167324	14.7373128958128
MUW98_RS08545	932.605972767865	852.708538198537	707.113844154939	85.1412545045912	207.112627456331	130.591101034542	2.56473696577721	3.48255580032376e-11	1.27535926978847e-09	MUW98_RS08545	NC_999999999.1	1797302	1798591	-	1290	protein_coding	methyl-accepting chemotaxis protein && PF00015:Methyl-accepting chemotaxis protein (MCP) signalling domain|PF08447:PAS fold	-	913	965	891	88	153	136	266.295209107431	243.481389909339	201.908452755394	24.3111333553647	59.1386952772618	37.2888289084752
MUW98_RS17875	234.939073095957	228.861669837742	179.357720290703	1701.85757583609	728.278389356248	2007.83817840608	-2.78763941449092	4.66555124472822e-11	1.6921595476072e-09	budA	NC_999999999.1	3896101	3896880	-	780	protein_coding	acetolactate decarboxylase && PF03306:Alpha-acetolactate decarboxylase	-	230	259	226	1759	538	2091	110.946988713139	108.077012332416	84.6994018767556	803.680591608268	343.920205265001	948.176038927527
MUW98_RS20825	2.04294846170398	29.1599810990173	42.0617662628639	531.165326397961	1461.97148792704	576.137210446509	-5.12358505702437	5.41338639998907e-11	1.94469461911988e-09	MUW98_RS20825	NC_999999999.1	4525826	4526440	-	615	protein_coding	superoxide dismutase && PF02777:Iron/manganese superoxide dismutases, C-terminal domain|PF00081:Iron/manganese superoxide dismutases, alpha-hairpin domain	-	2	33	53	549	1080	600	1.22359351284904	17.4649357907925	25.1922675990005	318.13355051003	875.626019026316	345.068789755617
MUW98_RS19550	6.12884538511193	162.588985521794	203.166267231946	4848.21393548303	6351.45390866081	4668.63186198488	-5.41367556633219	6.95996414496219e-11	2.47669667498088e-09	MUW98_RS19550	NC_999999999.1	4257383	4259332	-	1950	protein_coding	MacB family efflux pump subunit && PF12704:MacB-like periplasmic core domain|PF02687:FtsX-like permease family|PF00005:ABC transporter	ABC_tran	6	184	256	5011	4692	4862	1.15770770831102	30.7122320759297	38.3770741246893	915.80294361547	1199.75732572742	881.880803685439
MUW98_RS12400	110.319216932015	93.6653938332071	159.517264506333	2515.53706490838	462.957637843563	2222.92940363945	-3.83855263818809	7.43714130084214e-11	2.62176607353052e-09	fruB	NC_999999999.1	2693660	2694760	-	1101	protein_coding	fused PTS fructose transporter subunit IIA/HPr protein && PF00381:PTS HPr component phosphorylation site|PF00359:Phosphoenolpyruvate-dependent sugar phosphotransferase system, EIIA 2	PTS_EIIA_2	108	106	201	2600	342	2315	36.9078479216318	31.3362277874594	53.3673017539877	841.585555217293	154.884802184718	743.692192998511
MUW98_RS11070	783.470735063474	446.236074394053	426.966608479637	77.4011404587193	120.477280023617	62.4148644650384	2.67605017735219	8.51537224833534e-11	2.97407260377045e-09	xdhB	NC_999999999.1	2397874	2398752	+	879	protein_coding	xanthine dehydrogenase FAD-binding subunit XdhB && PF00941:FAD binding domain in molybdopterin dehydrogenase|PF03450:CO dehydrogenase flavoprotein C-terminal domain	-	767	505	538	80	89	65	328.313525585015	186.995291937304	178.920419440644	32.4349591771852	50.486021732825	26.1549580403504
MUW98_RS22755	4699.80293614999	3373.72144957722	3465.73081641371	11607.2685260407	14415.3096064213	10970.6127155856	-1.68075706276576	1.64086457867756e-10	5.67829467043279e-09	fadB	NC_999999999.1	4921772	4923919	+	2148	protein_coding	fatty acid oxidation complex subunit alpha FadB && PF00725:3-hydroxyacyl-CoA dehydrogenase, C-terminal domain|PF02737:3-hydroxyacyl-CoA dehydrogenase, NAD binding domain|PF00378:Enoyl-CoA hydratase/isomerase	3HCDH_N	4601	3818	4367	11997	10649	11425	805.935418496354	578.535237603495	594.313262464193	1990.44703452979	2471.97781231288	1881.27150653253
MUW98_RS19475	14228.1145615373	11356.4871843809	10467.8244718335	4234.80989734768	4625.51534652472	3913.89211629995	1.49691998699239	1.706269365968e-10	5.85095277130119e-09	putA	NC_999999999.1	4236111	4239275	-	3165	protein_coding	bifunctional proline dehydrogenase/L-glutamate gamma-semialdehyde dehydrogenase PutA && PF14850:DNA-binding domain of Proline dehydrogenase|PF00171:Aldehyde dehydrogenase family|PF01619:Proline dehydrogenase	Aldedh	13929	12852	13190	4377	3417	4076	1655.87866270011	1321.676511003	1218.25327683658	492.850357598722	538.320951323195	455.5017051248
MUW98_RS20830	15.3221134627798	72.4581348521036	74.6001137492303	496.334813191538	2439.32650115234	801.790951204725	-4.52102972040838	1.82800697313777e-10	6.2119300024105e-09	MUW98_RS20830	NC_999999999.1	4526462	4526887	-	426	protein_coding	hypothetical protein && -	-	15	82	94	513	1802	835	13.2484156760944	62.6516369277042	64.5037199884054	429.160763993269	2109.18758273677	693.276409464998
MUW98_RS10085	4.08589692340795	58.3199621980346	77.7745866747295	1052.65551023858	1708.34075718882	1027.44469196294	-4.75149128331926	1.93649686157533e-10	6.52184478737693e-09	MUW98_RS10085	NC_999999999.1	2162592	2164253	+	1662	protein_coding	(2%2C3-dihydroxybenzoyl)adenylate synthase && PF00501:AMP-binding enzyme|PF13193:AMP-binding enzyme C-terminal domain	AMP-binding	4	66	98	1088	1262	1070	0.905547545610301	12.9253134913807	17.2369953022246	233.297518644852	378.615468950224	227.710105393787
MUW98_RS04740	3011.30603255166	1859.16970401007	1867.38369842488	8518.96302173779	7368.06556369156	9426.56499158896	-1.90979794911302	2.11302596067215e-10	7.05339285279233e-09	MUW98_RS04740	NC_999999999.1	968044	968253	-	210	protein_coding	cold-shock protein && -	-	2948	2104	2353	8805	5443	9817	5281.90359682278	3261.02861700633	3275.43616183069	14942.4671352945	12923.7651642837	16534.4229369365
MUW98_RS21535	109.297742701163	119.290831768707	130.94700817684	378.298073991991	690.375424854436	482.034799406912	-2.10615974114664	2.44014392100901e-10	8.07387971056665e-09	hutG	NC_999999999.1	4678360	4679304	-	945	protein_coding	formimidoylglutamase && PF00491:Arginase family	-	107	135	165	391	510	502	42.6024185783234	46.4975563261359	51.0409374984242	147.454215405392	269.096708669022	187.889043141537
MUW98_RS19555	2.04294846170398	77.7599495973795	79.3618231374791	1874.07511335674	2150.99323547784	1814.8322129065	-5.19410483714888	2.68162634695675e-10	8.79573441801813e-09	MUW98_RS19555	NC_999999999.1	4259332	4260492	-	1161	protein_coding	efflux RND transporter periplasmic adaptor subunit && PF13437:HlyD family secretion protein|PF13533:Biotin-lipoyl like	-	2	88	100	1937	1589	1890	0.648156770372231	24.6705380679584	25.178757046439	594.579107441179	682.43563395475	575.783387557338
MUW98_RS11030	1055.1828804701	677.748651604433	547.596579648606	40.6355987408276	140.782439578159	58.5739497287284	3.25689173923313	3.65170138122746e-10	1.18743255258534e-08	ygfK	NC_999999999.1	2382407	2385517	+	3111	protein_coding	putative selenate reductase subunit YgfK && PF07992:Pyridine nucleotide-disulphide oxidoreductase|PF13187:4Fe-4S dicluster domain|PF14691:Dihydroprymidine dehydrogenase domain II, 4Fe-4S cluster	Pyr_redox_2	1033	767	690	42	104	61	124.934561354136	80.246023759249	64.8359064041524	4.81128987023194	16.6687620322521	6.9352060686178
MUW98_RS05705	1587.37095474399	1280.38826098412	1035.6717919441	3968.74347702083	3790.29645018122	4739.68878460661	-1.67939162460238	4.00926512647651e-10	1.29255966299739e-08	MUW98_RS05705	NC_999999999.1	1172283	1172771	+	489	protein_coding	zinc ribbon-containing protein && PF07295:Zinc-ribbon containing domain	-	1554	1449	1305	4102	2800	4936	1195.70609014822	964.467717415125	780.132120548976	2989.50332405141	2855.08597433029	3570.22706521385
MUW98_RS19490	531.166600043034	328.712514207104	406.332534463893	1370.96770037507	1321.18904834888	1561.33184031004	-1.74906688937731	4.20150550528915e-10	1.34305752253819e-08	MUW98_RS19490	NC_999999999.1	4241156	4242406	+	1251	protein_coding	methyl-accepting chemotaxis protein && PF00015:Methyl-accepting chemotaxis protein (MCP) signalling domain|PF00672:HAMP domain	HAMP	520	372	512	1417	976	1626	156.396964591976	96.7862803143548	119.640758662101	403.668428841215	389.011577153356	459.719343282334
MUW98_RS07750	247.196763866181	169.658071848828	161.898119200457	39.6680844850937	43.3176737163568	43.2102907834882	2.19685583195439	5.52021061944203e-10	1.74976760138952e-08	MUW98_RS07750	NC_999999999.1	1627497	1627940	+	444	protein_coding	inhibitor of vertebrate lysozyme family protein && PF08816:Inhibitor of vertebrate lysozyme (Ivy)	-	242	192	204	41	32	45	205.075926258246	140.749359689925	134.311656169072	32.9088821448924	35.9366033834624	35.8475178546798
MUW98_RS16230	2370.84168980746	1797.31519864852	1903.09651883675	333.792418228227	652.472460352624	365.847128633533	2.16877132362204	6.30132435275193e-10	1.98071628821502e-08	sodB	NC_999999999.1	3536963	3537547	+	585	protein_coding	superoxide dismutase [Fe] && PF02777:Iron/manganese superoxide dismutases, C-terminal domain|PF00081:Iron/manganese superoxide dismutases, alpha-hairpin domain	-	2321	2034	2398	345	482	381	1492.79977277215	1131.67898627611	1198.28416342454	210.172297976011	410.82909278248	230.35553695609
MUW98_RS11100	2549.59968020656	2579.33287357671	2597.51247128969	114.166682176611	515.751052685373	241.017399703456	3.15177809222798	7.82409019855653e-10	2.43904696107068e-08	MUW98_RS11100	NC_999999999.1	2406580	2408202	+	1623	protein_coding	acyl-CoA synthetase && PF13193:AMP-binding enzyme C-terminal domain|PF00501:AMP-binding enzyme	AMP-binding	2496	2919	3273	118	381	251	578.639860124397	585.387904135511	589.513822396099	25.91049627061	117.051362730284	54.6996752214273
MUW98_RS08675	21.4509588478917	22.0908947719828	15.8723646274958	109.329110897941	92.0500566472581	117.147899457457	-2.43052793658672	8.28062091163981e-10	2.56020508841847e-08	MUW98_RS08675	NC_999999999.1	1826014	1826256	+	243	protein_coding	FeoC-like transcriptional regulator && -	-	21	25	20	113	68	122	32.5158646470069	33.4858944735546	24.0597011777084	165.723620894664	139.531626717271	177.575523287819
MUW98_RS06915	345.258290027972	219.141676138069	208.72159485157	41.6031129965616	63.622833270899	52.8125776242633	2.29561513627731	1.20137116854085e-09	3.6842049168586e-08	fdh3B	NC_999999999.1	1434811	1435434	+	624	protein_coding	formate dehydrogenase FDH3 subunit beta && PF13247:4Fe-4S dicluster domain	-	338	248	263	43	47	55	203.804794483918	129.358586189378	123.20764764152	24.5581761221969	37.556342117693	31.1750849719117
MUW98_RS20565	6543.56392283783	4719.49875908641	4252.20648370613	16658.6604552279	14393.6507695632	18970.2778826354	-1.68900696971623	1.22448205265269e-09	3.72479540532738e-08	pckA	NC_999999999.1	4470373	4471998	+	1626	protein_coding	phosphoenolpyruvate carboxykinase (ATP) && PF01293:Phosphoenolpyruvate carboxykinase	-	6406	5341	5358	17218	10633	19756	1482.34290486969	1069.12923638699	963.271419900652	3773.76112186447	3260.65831174473	4297.42219291038
MUW98_RS22430	14.3006392319278	62.7381411524312	42.0617662628639	249.61867797937	522.519439203553	470.512055197982	-3.37783869397021	1.28699423929687e-09	3.88363381650224e-08	ebgA	NC_999999999.1	4853541	4856615	-	3075	protein_coding	beta-galactosidase subunit alpha && PF02836:Glycosyl hydrolases family 2, TIM barrel domain|PF16353:Domain of unknown function(DUF4981)|PF02837:Glycosyl hydrolases family 2, sugar binding domain|PF00703:Glycosyl hydrolases family 2|PF02929:Beta galactosidase small chain	-	14	71	53	258	386	490	1.71303091798866	7.51521479482586	5.0384535198001	29.9010768785383	62.5910450637329	56.3612356600842
MUW98_RS09130	554.660507352629	478.930598656587	390.460169836397	1842.14714291752	1372.62878588705	2599.33904779783	-2.03040262741367	1.32305145651537e-09	3.96075404283806e-08	MUW98_RS09130	NC_999999999.1	1948426	1949445	+	1020	protein_coding	adenosine deaminase && PF00962:Adenosine/AMP deaminase	-	543	542	492	1904	1014	2707	200.300458651163	172.952675197411	141.00400166677	665.241012724069	495.687310934096	938.680141387419
MUW98_RS00035	45.9663403883394	42.414517962207	53.172421502111	167.379966241981	462.957637843563	308.233407588882	-2.72607898381245	1.55549895149257e-09	4.61995436616534e-08	MUW98_RS00035	NC_999999999.1	7572	7985	+	414	protein_coding	Hsp20 family protein && PF00011:Hsp20/alpha crystallin family	-	45	48	67	173	342	321	40.8972831740304	37.7371471632407	47.3086950331244	148.921707040973	411.903785520229	274.242170409039
MUW98_RS02400	211.445165786361	168.774436057949	175.389629133829	34.8305132064237	52.7934148418098	47.0512055197982	2.05131475900176	1.61672952996201e-09	4.76429983360681e-08	bfr	NC_999999999.1	523968	524447	+	480	protein_coding	bacterioferritin && PF00210:Ferritin-like domain	Ferritin	207	191	221	36	39	49	162.259970992966	129.515068350091	134.591472119424	26.7284335469492	40.5129052205752	36.1064165947414
MUW98_RS19505	231.874650403401	197.934417156966	181.738574984827	953.001541897982	550.946662579913	1095.62092853244	-2.08942145438483	1.86084557506572e-09	5.44117016213015e-08	MUW98_RS19505	NC_999999999.1	4246262	4247353	+	1092	protein_coding	type I restriction enzyme HsdR N-terminal domain-containing protein && PF13588:Type I restriction enzyme R protein N terminus (HSDR_N)	-	227	224	229	985	407	1141	78.2141814841073	66.7657219041951	61.3026644430374	321.459182463309	185.841109324025	369.566461848845
MUW98_RS05845	776.320415447511	730.766799057192	835.679997637655	324.117275670887	239.600882743598	287.108376539177	1.45910591180912	2.10201995769892e-09	6.09909175418486e-08	MUW98_RS05845	NC_999999999.1	1198875	1200341	-	1467	protein_coding	AMP-dependent synthetase/ligase && PF00501:AMP-binding enzyme	AMP-binding	760	827	1053	335	177	299	194.924201740164	183.486266920246	209.828639320069	81.3817335898931	60.1607401733884	72.0892688073298
MUW98_RS04645	1484.20205742794	934.003030959433	1042.0207377951	317.344675880749	327.589907479948	386.972159683238	1.74478866989287	2.15472594018775e-09	6.20429484457113e-08	MUW98_RS04645	NC_999999999.1	957423	959396	-	1974	protein_coding	EAL domain-containing protein && PF00563:EAL domain|PF08448:PAS fold|PF00990:Diguanylate cyclase, GGDEF domain	EAL	1453	1057	1313	328	242	403	276.949606158647	174.283393747254	194.439316060244	59.2159824613262	61.1277254360795	72.2083537630707
MUW98_RS10065	1745.69946052605	1029.4356963744	914.248202543759	4575.37491536605	4584.90502741564	5155.46780481218	-1.95658176250718	2.17554622443245e-09	6.21678815042365e-08	glgC	NC_999999999.1	2157027	2158301	+	1275	protein_coding	glucose-1-phosphate adenylyltransferase && PF00483:Nucleotidyl transferase	-	1709	1165	1152	4729	3387	5369	504.329257951879	297.402017129128	264.124568975803	1321.81712150089	1324.57035276827	1489.40485529636
MUW98_RS03790	345.258290027972	388.799747986898	342.84307595391	818.517060350957	844.694637468957	865.166044353841	-1.23126596556982	2.92027544600336e-09	8.2821646483644e-08	glgX	NC_999999999.1	773350	775491	+	2142	protein_coding	glycogen debranching protein GlgX && PF00128:Alpha amylase, catalytic domain|PF02922:Carbohydrate-binding module 48 (Isoamylase N-terminal domain)	-	338	440	432	846	624	901	59.3717048356513	66.8592313186268	58.9563770035274	140.754776101581	145.256354852482	148.776682567253
MUW98_RS23110	15.3221134627798	37.1127032169311	64.283076741358	274.774048628454	584.788595170816	306.312950220727	-3.31190689304711	4.13591352579225e-09	1.16422879248421e-07	MUW98_RS23110	NC_999999999.1	4996504	4997034	-	531	protein_coding	MotA/TolQ/ExbB proton channel family protein && PF01618:MotA/TolQ/ExbB proton channel family	-	15	42	81	284	432	319	10.6286724633073	25.7444097172956	44.5920054878374	190.60577846412	405.657251752304	212.483742994996
MUW98_RS19070	2453.58110250647	1294.52643363819	1034.08455548135	6323.67317547737	10902.5170034855	8395.27938488971	-2.42181988373022	4.65652822905968e-09	1.30106848000097e-07	aspA	NC_999999999.1	4150750	4152192	+	1443	protein_coding	aspartate ammonia-lyase && PF10415:Fumarase C C-terminus|PF00206:Lyase	-	2402	1465	1303	6536	8054	8743	626.309440397085	330.445211451506	263.963933617346	1614.20227916711	2783.01349663852	2143.00751181857
MUW98_RS17870	208.380743093805	404.705192222725	403.158061538394	9462.28942107844	795.962254538056	11321.0961852739	-4.40814694086566	4.95395841820523e-09	1.37399493775516e-07	alsS	NC_999999999.1	3894403	3896073	-	1671	protein_coding	acetolactate synthase AlsS && PF02776:Thiamine pyrophosphate enzyme, N-terminal TPP binding domain|PF00205:Thiamine pyrophosphate enzyme, central domain|PF02775:Thiamine pyrophosphate enzyme, C-terminal TPP binding domain	TPP_enzyme_N	204	458	508	9780	588	11790	45.9341837588392	89.2107513953271	88.8697113160093	2085.80953591991	175.457078817461	2495.5535948529
MUW98_RS10455	706.860167749575	507.206943964725	481.726266444498	119.004253455281	189.514822509061	149.795674716092	1.89070410754243	5.11230464389813e-09	1.40756300122509e-07	MUW98_RS10455	NC_999999999.1	2261369	2262325	-	957	protein_coding	hydroxymethylglutaryl-CoA lyase && PF00682:HMGL-like	HMGL-like	692	574	607	123	140	156	272.067360082704	195.221715066263	185.414314702882	45.8042121389725	72.9434190933916	57.6556943384778
MUW98_RS01975	68.4387734670832	93.6653938332071	96.0278059963497	1115.54393686129	247.722946565415	1289.5871227161	-3.36113247947552	5.38366121167676e-09	1.47153406452498e-07	MUW98_RS01975	NC_999999999.1	437641	438756	-	1116	protein_coding	DgaE family pyridoxal phosphate-dependent ammonia lyase && PF03841:L-seryl-tRNA selenium transferase	-	67	106	121	1153	183	1343	22.5887861545451	30.9150419301011	31.6947757046666	368.194550533243	81.7630179803172	425.638950947884
MUW98_RS01970	30.6442269255596	50.3672400801208	40.4745298001143	405.388473152542	134.014053059979	403.296047312556	-2.95592933811511	6.84820661045588e-09	1.85837664277983e-07	MUW98_RS01970	NC_999999999.1	436901	437641	-	741	protein_coding	KDGP aldolase family protein && PF07071:Protein of unknown function (DUF1341)	-	30	57	51	419	99	420	15.232996161987	25.0371457140732	20.1195598309946	201.515315450683	66.6172966566917	200.475187570571
MUW98_RS03610	91.9326807766789	100.734480160242	116.661880012094	410.226044431212	282.918556459955	521.40417545409	-1.97349925621361	7.98680626629566e-09	2.1518738026048e-07	MUW98_RS03610	NC_999999999.1	741614	742321	+	708	protein_coding	chromosome partitioning protein ParB && PF08857:Putative ParB-like nuclease	-	90	114	147	424	209	543	47.8290260848831	52.4082626387803	60.6946741362232	213.424780111233	147.191606972624	271.26647126869
MUW98_RS16065	17.3650619244838	80.4108569700174	116.661880012094	4468.94834723531	201.697918241786	3417.45388663187	-5.23548199197858	8.80838812121825e-09	2.35639999952023e-07	MUW98_RS16065	NC_999999999.1	3499027	3500913	+	1887	protein_coding	PTS fructose transporter subunit EIIC && PF00359:Phosphoenolpyruvate-dependent sugar phosphotransferase system, EIIA 2|PF02302:PTS system, Lactose/Cellobiose specific IIB subunit|PF02378:Phosphotransferase system, EIIC	PTS_EIIA_2	17	91	147	4619	149	3559	3.38968473154126	15.6963133967931	22.7725645407769	872.345059553849	39.3717198833522	667.091848600291
MUW98_RS00715	1311.57291241395	1070.08294275485	969.801478739994	3550.77731854375	10359.6924047274	5068.08699456112	-2.50148489652019	9.14056945890442e-09	2.42804422528081e-07	MUW98_RS00715	NC_999999999.1	158438	159769	+	1332	protein_coding	glutamine synthetase family protein && PF00120:Glutamine synthetase, catalytic domain	-	1284	1211	1222	3670	7653	5278	362.696266274915	295.915754486977	268.184385357199	981.915426599636	2864.82110097539	1401.50517953333
MUW98_RS22300	38.8160207723755	26.5090737263794	27.7766380981177	487.627184889932	93.4037339508943	680.802137010958	-3.76383336744032	1.00479245996911e-08	2.65040360769474e-07	ydfZ	NC_999999999.1	4823468	4823665	+	198	protein_coding	putative selenium delivery protein YdfZ && -	-	38	30	35	504	69	709	72.2105565537426	49.3155900428714	51.6736763930327	907.146835532822	173.761644768901	1266.51573856137
MUW98_RS10240	1076.63383931799	915.446679350968	892.026892065265	429.576329545892	379.029645018122	352.403927056448	1.31221284577957	1.47472987791956e-08	3.86297298577263e-07	guaA	NC_999999999.1	2207878	2209467	+	1590	protein_coding	glutamine-hydrolyzing GMP synthase && PF00117:Glutamine amidotransferase class-I|PF00958:GMP synthase C terminal domain|PF02540:NAD synthase	GATase	1054	1036	1124	444	280	367	249.416839925747	212.075646840967	206.650135285215	99.5171865395845	87.807361097328	81.6391521926537
MUW98_RS08105	389.181681954607	296.01798994457	359.50905881278	1047.81793895991	813.560059485325	1174.3596806268	-1.53997289108927	1.57678887882108e-08	4.10182596614696e-07	fsa	NC_999999999.1	1702808	1703458	+	651	protein_coding	fructose-6-phosphate aldolase && PF00923:Transaldolase	-	381	335	453	1083	601	1223	220.204542214457	167.491197518877	203.415349150611	592.870323222652	460.323876404409	664.469444113515
MUW98_RS03620	68.4387734670832	63.6217769433105	61.1086038158589	242.846078189232	947.574112545304	362.006213897223	-3.00554620349252	1.69849296584286e-08	4.38816127887621e-07	MUW98_RS03620	NC_999999999.1	743329	743757	+	429	protein_coding	DUF2753 domain-containing protein && PF10952:Protein of unknown function (DUF2753)	-	67	72	77	251	700	377	58.7624367097258	54.626499739796	52.4686560298486	208.510856885291	813.599674503213	310.82332652987
MUW98_RS10390	317.678485794968	541.668739809019	465.853901817002	50.3107412981676	123.18463463089	57.6137210446509	2.52952044781547	1.71604252375118e-08	4.4033417684282e-07	MUW98_RS10390	NC_999999999.1	2246880	2247506	-	627	protein_coding	3'-5' exonuclease && PF00929:Exonuclease	Exonuc_X-T	311	613	587	52	91	60	186.627283281556	318.215333645054	273.676222941746	29.5561625612198	72.3675499952858	33.8464602391873
MUW98_RS10095	5.10737115425994	70.690863270345	115.074643549345	1058.46059577299	1290.05447036525	1443.2237121685	-4.30866044370021	1.75141108590622e-08	4.46373149732316e-07	amoF	NC_999999999.1	2165184	2168273	+	3090	protein_coding	amonabactin biosynthesis non-ribosomal peptide synthetase AmoF && PF00550:Phosphopantetheine attachment site|PF00668:Condensation domain|PF13193:AMP-binding enzyme C-terminal domain|PF00501:AMP-binding enzyme	AMP-binding	5	80	145	1094	953	1503	0.608826869257411	8.42674159955861	13.7175335112711	126.174352968123	153.781622803916	172.040242970149
MUW98_RS15620	1843.76098668784	1128.40290495288	1095.98677752859	357.980274621577	142.136116881796	274.625403646169	2.38995917807401	1.87754733806742e-08	4.75309299274517e-07	nifJ	NC_999999999.1	3398846	3402421	-	3576	protein_coding	pyruvate:ferredoxin (flavodoxin) oxidoreductase && PF12838:4Fe-4S dicluster domain|PF01558:Pyruvate ferredoxin/flavodoxin oxidoreductase|PF10371:Domain of unknown function|PF02775:Thiamine pyrophosphate enzyme, C-terminal TPP binding domain|PF01855:Pyruvate flavodoxin/ferredoxin oxidoreductase, thiamine diP-bdg	-	1805	1277	1381	370	105	286	189.916186909382	116.230888142989	112.891872208038	36.8736778984758	14.6406988406828	28.2877281087414
MUW98_RS18685	920.348281997641	985.253906830433	966.627005814495	137.387024314227	318.114166354495	245.818543123844	2.03700882239368	1.93168093052739e-08	4.8549114068674e-07	MUW98_RS18685	NC_999999999.1	4062146	4063840	-	1695	protein_coding	fatty acid CoA ligase family protein && PF00501:AMP-binding enzyme|PF13193:AMP-binding enzyme C-terminal domain	AMP-binding	901	1115	1218	142	235	256	200.00339804494	214.10821659321	210.060353875252	29.8559493700436	69.1302580573464	53.4194987798667
MUW98_RS01150	119.512485009683	110.454473859914	108.725697698346	273.80653437272	381.736999625394	338.960725479363	-1.55324793357633	1.94350907326876e-08	4.8549114068674e-07	MUW98_RS01150	NC_999999999.1	255103	255618	-	516	protein_coding	2-amino-4-hydroxy-6-hydroxymethyldihydropteridine diphosphokinase && PF01288:7,8-dihydro-6-hydroxymethylpterin-pyrophosphokinase (HPPK)	-	117	125	137	283	282	353	85.3136349002449	78.847600359242	77.6135185956481	195.455986919551	272.50183117954	241.966114056834
MUW98_RS10905	10414.9512577669	8051.6893264923	7635.40100405686	2614.22351899324	3684.7096204976	3027.6010408964	1.48492523068039	2.22528278182434e-08	5.52221490331672e-07	MUW98_RS10905	NC_999999999.1	2352332	2353630	-	1299	protein_coding	outer membrane protein transport protein && PF03349:Outer membrane protein transport protein (OMPP1/FadL/TodX)	-	10196	9112	9621	2702	2722	3153	2953.26869363373	2283.14097975847	2165.09805860154	741.290504940793	1044.83806961952	858.508038069244
MUW98_RS20680	820.243807374146	868.613982434364	802.348031919913	178.022623055054	315.406811747223	156.517275504635	1.94286975986969	2.26987286604943e-08	5.59605258218198e-07	MUW98_RS20680	NC_999999999.1	4495265	4495534	+	270	protein_coding	PepSY domain-containing protein && -	-	803	983	1011	184	233	163	1119.01025620914	1184.99883363015	1094.59610507984	242.865766550057	430.290913567819	213.527289068221
MUW98_RS02000	6.12884538511193	22.0908947719828	26.1894016353681	845.607459511509	37.9029645018122	1165.7176224701	-5.23025039769805	2.31410632768552e-08	5.66805783638299e-07	MUW98_RS02000	NC_999999999.1	441698	442063	-	366	protein_coding	glycine-rich SFCGS family protein && PF14272:Glycine-rich SFCGS	-	6	25	33	874	28	1214	6.16811483936197	22.2324381340814	26.3572054295141	851.025534427454	38.1458208045769	1173.18674462405
MUW98_RS16135	27.5798042330037	84.829035924414	57.1405126589849	1710.5652041377	163.794953739974	1086.01864169167	-4.12490614626432	2.5540429494826e-08	6.21538710028928e-07	MUW98_RS16135	NC_999999999.1	3513702	3515609	+	1908	protein_coding	fructose-specific PTS transporter subunit EIIC && PF02378:Phosphotransferase system, EIIC|PF00359:Phosphoenolpyruvate-dependent sugar phosphotransferase system, EIIA 2|PF02302:PTS system, Lactose/Cellobiose specific IIB subunit	PTS_EIIA_2	27	96	72	1768	121	1131	5.32436328114736	16.3764978255573	11.0311460116663	330.229703081804	31.6211032523116	209.659130630998
MUW98_RS15780	77.632041544751	89.2472148788106	94.4405695336001	455.69921445071	230.125141618145	571.336067026121	-2.2670062363752	3.39103357269138e-08	8.19934527961017e-07	rihA	NC_999999999.1	3436602	3437537	-	936	protein_coding	pyrimidine-specific ribonucleoside hydrolase RihA && PF01156:Inosine-uridine preferring nucleoside hydrolase	-	76	101	119	471	170	595	30.5506200804296	35.121551626686	37.1652980211428	179.331797729531	90.5613923405363	224.838491615606
MUW98_RS03980	27.5798042330037	26.5090737263794	38.09367510599	128.679396012621	741.81516239261	225.653740758216	-3.56821305181798	3.70133359928074e-08	8.8926307875713e-07	MUW98_RS03980	NC_999999999.1	814739	815101	-	363	protein_coding	DUF2061 domain-containing protein && PF09834:Predicted membrane protein (DUF2061)	-	27	30	48	133	548	235	27.9859094777663	26.8994127506571	38.6545942888141	130.574165720633	752.738192358557	228.976431769654
MUW98_RS22215	616.970435434601	414.425185922398	382.523987522649	1221.97050499203	1874.84306553607	2001.11657761754	-1.85081458691822	3.91450977678166e-08	9.34527270760786e-07	MUW98_RS22215	NC_999999999.1	4804536	4805867	-	1332	protein_coding	aspartate aminotransferase family protein && PF00202:Aminotransferase class-III	Aminotran_3	604	469	482	1263	1385	2084	170.614131487577	114.603211275303	105.781402407668	337.9180337317	518.460371730161	553.379460808539
MUW98_RS19830	8.1717938468159	69.8072274794657	100.789515384598	540.840468955301	4097.58119810662	735.535172003376	-4.90707913567544	3.94854943838214e-08	9.3672506173443e-07	MUW98_RS19830	NC_999999999.1	4316821	4318044	+	1224	protein_coding	Nramp family divalent metal transporter && PF01566:Natural resistance-associated macrophage protein	-	8	79	127	559	3027	766	2.45918304052994	21.0074743859094	30.331145344986	162.758108417697	1233.1077335614	221.348660356718
MUW98_RS09255	279.883939253445	252.719836191483	281.734472138051	1347.74735823745	660.594524174441	1788.90603843641	-2.22187622862171	4.0305359483402e-08	9.50198849821203e-07	MUW98_RS09255	NC_999999999.1	1977388	1978863	+	1476	protein_coding	YfcC family protein && PF03606:C4-dicarboxylate anaerobic carrier	-	274	286	355	1393	488	1863	69.8467963584661	63.0678236889729	70.3086084720532	336.338825030716	164.855515927794	446.43274674633
MUW98_RS14860	83.760886929863	60.0872337797933	52.3788032707362	230.26839286469	205.758950152695	312.074322325192	-1.93657030572944	5.37764637552923e-08	1.25990572226685e-06	MUW98_RS14860	NC_999999999.1	3240211	3240576	+	366	protein_coding	VOC family protein && PF12681:Glyoxalase-like domain	-	82	68	66	238	152	325	84.2975694712802	60.4722317247013	52.7144108590282	231.743795416172	207.077312939132	314.073881386175
MUW98_RS02610	87.8467838532709	61.8545053615519	82.5362960629782	245.748620956434	678.19232912171	357.205070476835	-2.4624760778339	5.55404255472436e-08	1.28968322061625e-06	MUW98_RS02610	NC_999999999.1	563951	564967	-	1017	protein_coding	SGNH/GDSL hydrolase family protein && PF00657:GDSL-like Lipase/Acylhydrolase	Lipase_GDSL	86	70	104	254	501	372	31.817040754467	22.402952408856	29.8936464190288	89.00717300459	245.633044586741	129.37534860749
MUW98_RS16185	328.91470233434	372.89430375107	434.10917256201	841.737402488573	1214.24854136163	1138.83121931593	-1.49070143020304	5.57312738495356e-08	1.28968322061625e-06	MUW98_RS16185	NC_999999999.1	3525426	3528293	-	2868	protein_coding	hypothetical protein && -	-	322	422	547	870	897	1186	42.2434141125341	47.891834514437	55.7538274100797	108.106634987661	155.949258589662	146.263205811163
MUW98_RS10505	173.650619244838	147.567177076845	206.340740157446	56.1158268325715	48.7323829309014	49.9318915720308	1.76755353137746	5.99400269221246e-08	1.37862061920886e-06	MUW98_RS10505	NC_999999999.1	2273992	2274753	+	762	protein_coding	SDR family oxidoreductase && PF00106:short chain dehydrogenase	adh_short	170	167	260	58	36	52	83.941405359821	71.332865282484	99.7435643312083	27.1259693039904	23.5568679659311	24.1367014356619
MUW98_RS22390	719.117858519799	569.945085117157	582.515781829096	1837.30957163885	1430.83690994341	1459.54759979782	-1.33759400255713	6.18269759312145e-08	1.41260166383046e-06	fghA	NC_999999999.1	4844154	4844990	+	837	protein_coding	S-formylglutathione hydrolase && PF00756:Putative esterase	-	704	645	734	1899	1057	1520	316.467770204971	250.820151508367	256.352235451518	808.559065004485	629.679490019638	642.314425853347
MUW98_RS10035	346.279764258824	260.672558309397	224.593959479066	89.0113115275272	87.9890247363497	73.9376086739686	1.72867181007904	6.21664571038855e-08	1.41260166383046e-06	hemH	NC_999999999.1	2151099	2152073	+	975	protein_coding	ferrochelatase && PF00762:Ferrochelatase	-	339	295	283	92	65	77	130.820971039145	98.4794398086878	84.8493123225552	33.6275676761617	33.2413581297027	27.9328761348329
MUW98_RS17850	1832.52477014847	1244.15919355807	1184.07840121119	6059.54178366199	3461.35286539763	6000.46904680039	-1.86542857436592	6.45078752722789e-08	1.4570281768086e-06	MUW98_RS17850	NC_999999999.1	3890961	3891803	+	843	protein_coding	outer membrane protein OmpK && PF03502:Nucleoside-specific channel-forming protein, Tsx	-	1794	1408	1492	6263	2557	6249	800.713498612975	543.629792586471	517.377759204344	2647.68966871559	1512.4226465774	2621.87810066717
MUW98_RS01990	2.04294846170398	22.9745305628621	20.6340740157446	733.375805846366	41.9639964127206	1058.17200985342	-5.32176323997842	7.13936578661844e-08	1.60295760399552e-06	MUW98_RS01990	NC_999999999.1	440585	441361	-	777	protein_coding	DUF4311 domain-containing protein && PF14188:Domain of unknown function (DUF4311)	-	2	26	26	758	31	1102	0.968481351868932	10.8913194998156	9.78180128962429	347.664566771128	19.8934768729881	501.637646677552
MUW98_RS03780	590.412105432449	528.414202945829	491.249685220995	4587.95260069059	1226.43163709435	3744.89186790231	-2.57010657332984	8.35623369855072e-08	1.86507180538067e-06	malQ	NC_999999999.1	768901	771090	+	2190	protein_coding	4-alpha-glucanotransferase && PF02446:4-alpha-glucanotransferase	-	578	598	619	4742	906	3900	99.3038324229335	88.876151041646	82.6252984485698	771.666556344799	206.278564832265	629.868715547069
MUW98_RS00345	451.491610036578	376.428846914587	407.126152695268	161.574880707577	138.075084970887	177.64230655434	1.36816909821115	1.00190818806948e-07	2.22305746199888e-06	MUW98_RS00345	NC_999999999.1	77682	78806	-	1125	protein_coding	5-(carboxyamino)imidazole ribonucleotide synthase && PF02222:ATP-grasp domain	-	442	426	513	167	102	185	147.826410932335	123.249522635144	133.300368404975	52.902499583295	45.2082470563957	58.1632615621413
MUW98_RS08815	126.662804625646	97.1999369967244	107.932079466972	332.824903972493	1084.29552021256	506.04051650885	-2.53444029985524	1.12288003553797e-07	2.47690262809897e-06	MUW98_RS08815	NC_999999999.1	1857965	1859008	+	1044	protein_coding	M35 family metallo-endopeptidase && PF14521:Lysine-specific metallo-endopeptidase	-	124	110	136	344	801	527	44.6892918054923	34.2941746849853	38.0806994502349	117.427600768206	382.562181923734	178.541698760767
MUW98_RS13120	409.611166571647	557.574184044846	590.451964142844	191.56782263533	152.965535310885	198.767337604046	1.51764133085305	1.44494758376655e-07	3.16880365463222e-06	MUW98_RS13120	NC_999999999.1	2863217	2865994	-	2778	protein_coding	insulinase family protein && PF00675:Insulinase (Peptidase family M16)|PF05193:Peptidase M16 inactive domain	-	401	631	744	198	113	207	54.3118276046196	73.9307798029309	78.2901637026683	25.4006711893254	20.2822541504126	26.3552809454277
MUW98_RS10460	740.568817367691	591.15234409826	572.992363052599	180.925165822256	274.796492638138	188.204822079193	1.56789761328158	1.52476494845036e-07	3.32401675238115e-06	MUW98_RS10460	NC_999999999.1	2262322	2264286	-	1965	protein_coding	methylcrotonoyl-CoA carboxylase && PF00364:Biotin-requiring enzyme|PF02786:Carbamoyl-phosphate synthase L chain, ATP binding domain|PF00289:Carbamoyl-phosphate synthase L chain, N-terminal domain|PF02785:Biotin carboxylase C-terminal domain	CPSase_L_D2	725	669	722	187	203	196	138.821821257396	110.813260190989	107.409117883568	33.9149589365869	51.5114175597683	35.2795520925718
MUW98_RS00350	498.47942465577	345.501594233811	374.587805208901	144.159624104365	148.904503399976	147.875217347937	1.4659653001769	1.53334813073786e-07	3.32401675238115e-06	purE	NC_999999999.1	78803	79312	-	510	protein_coding	5-(carboxyamino)imidazole ribonucleotide mutase && PF00731:AIR carboxylase	-	488	391	472	149	110	154	360.024397133583	249.536885616929	270.544263360631	104.118603882234	107.545570419626	106.802173456714
MUW98_RS02510	29.6227526947076	32.6945242625346	36.5064386432404	132.549453035557	739.107807785337	189.16505076327	-3.42115502279012	1.66995296304228e-07	3.59946432948313e-06	MUW98_RS02510	NC_999999999.1	547765	547974	+	210	protein_coding	hypothetical protein && -	-	29	37	46	137	546	197	51.9590245277682	57.3469861355676	64.0331761343867	232.494945773463	1296.41296705841	331.800073197157
MUW98_RS07060	26.5583300021517	47.7163327074829	57.9341308903597	254.45624925804	146.197148792704	350.483469688293	-2.50307016545312	1.82256908915426e-07	3.90609693425561e-06	MUW98_RS07060	NC_999999999.1	1471171	1471599	+	429	protein_coding	GNAT family N-acetyltransferase && PF13508:Acetyltransferase (GNAT) domain	-	26	54	73	263	108	365	22.8033336485503	40.969874804847	49.7430115607656	218.479503429608	125.526806923353	300.929745844569
MUW98_RS05880	684.387734670832	460.374247048122	408.713389158017	1525.7699812925	1406.47071847796	1494.11583242461	-1.511680999507	1.8530988717133e-07	3.949089798928e-06	frdD	NC_999999999.1	1205870	1206226	-	357	protein_coding	fumarate reductase subunit FrdD && PF02313:Fumarate reductase subunit D	-	670	521	515	1577	1039	1556	706.136844495024	475.004447959153	421.701863289119	1574.2573185262	1451.16685280509	1541.59723468133
MUW98_RS07505	279.883939253445	282.76345308138	299.194073228296	1110.70636558262	651.118783048988	1571.89435583489	-1.95221924772394	2.03017483078139e-07	4.30214576500415e-06	MUW98_RS07505	NC_999999999.1	1579963	1581162	-	1200	protein_coding	efflux RND transporter periplasmic adaptor subunit && PF13533:Biotin-lipoyl like	-	274	320	377	1148	481	1637	85.9115595209133	86.7954384754536	91.83888685796	340.936019021085	199.863665754838	482.499624208912
MUW98_RS21290	60.2669796202673	74.2254064338623	53.9660397334858	635.656866017232	144.843471489068	710.569226217361	-2.98540593317238	2.08764312108156e-07	4.39921220822326e-06	aphA	NC_999999999.1	4622193	4622903	-	711	protein_coding	acid phosphatase AphA && PF03767:HAD superfamily, subfamily IIIB (Acid phosphatase)	-	59	84	68	657	107	740	31.222285944956	38.4536752739352	27.957981874856	329.312345810513	75.0385088581897	368.121908621147
MUW98_RS09135	755.890930830471	409.123371177122	381.730369291274	140.289567081429	138.075084970887	136.352473139007	1.89815513145647	2.38985747957244e-07	5.00807911830403e-06	MUW98_RS09135	NC_999999999.1	1949532	1950653	-	1122	protein_coding	alkene reductase && PF00724:NADH:flavin oxidoreductase / NADH oxidase family	Oxidored_FMN	740	463	481	145	102	142	248.15392499893	134.312459940291	125.319521067473	46.0561243530319	45.3291247223219	44.7636028065331
MUW98_RS13390	2562.87884520764	1743.41341540488	1557.07896995734	5448.07277403811	4963.93467243376	5855.47451550468	-1.47249565657163	2.43435745555293e-07	5.07314713941748e-06	MUW98_RS13390	NC_999999999.1	2928935	2930599	-	1665	protein_coding	AMP-binding protein && PF00501:AMP-binding enzyme	AMP-binding	2509	1973	1962	5631	3667	6098	566.981266095802	385.692342594752	344.469894645384	1205.26774216513	1098.16270505964	1295.39652668348
MUW98_RS09165	4828.50868923734	2405.25662277349	2544.34004978758	895.918200809676	1007.13591390529	681.762365695035	1.91973460554447	2.56224817169234e-07	5.31032972726567e-06	MUW98_RS09165	NC_999999999.1	1958101	1959996	+	1896	protein_coding	DEAD/DEAH box helicase && PF00270:DEAD/DEAH box helicase|PF03880:DbpA RNA binding domain|PF00271:Helicase conserved C-terminal domain	DEAD	4727	2722	3206	926	744	710	938.057705477587	467.280821855587	494.301231015378	174.05435629026	195.661158611541	132.449267797811
MUW98_RS12465	78.653515775603	68.9235916885864	81.7426778316034	190.600308379596	278.857524549047	221.812826021906	-1.58909649960692	2.8020015850192e-07	5.77549179163521e-06	MUW98_RS12465	NC_999999999.1	2707036	2707434	-	399	protein_coding	GFA family protein && PF04828:Glutathione-dependent formaldehyde-activating enzyme	-	77	78	103	197	206	231	72.6106150388049	63.628234972607	75.4624386938424	175.956605137811	257.433074237547	204.771084447083
MUW98_RS05125	3349.41400296367	2142.81679288233	2280.85879697115	998.474711917479	808.145350270781	585.739497287284	1.69998618545152	2.84392081485791e-07	5.83003767045872e-06	MUW98_RS05125	NC_999999999.1	1049365	1050795	-	1431	protein_coding	glyceraldehyde-3-phosphate dehydrogenase && PF00044:Glyceraldehyde 3-phosphate dehydrogenase, NAD binding domain|PF02800:Glyceraldehyde 3-phosphate dehydrogenase, C-terminal domain	-	3279	2425	2874	1032	597	610	862.152454265787	551.569544819117	587.102104398683	257.011352624753	208.019819742479	150.771670716072
MUW98_RS00800	359.5589292599	391.450655359535	403.158061538394	146.094652615833	161.087599132702	177.64230655434	1.25159584919847	2.95208306152195e-07	6.01905800435718e-06	MUW98_RS00800	NC_999999999.1	174946	176799	+	1854	protein_coding	HAMP domain-containing methyl-accepting chemotaxis protein && PF00672:HAMP domain|PF00015:Methyl-accepting chemotaxis protein (MCP) signalling domain	HAMP	352	443	508	151	119	185	71.4356859928696	77.7718026792596	80.0977818819048	29.025483391509	32.0042202057817	35.2932412391634
MUW98_RS22225	896.854374688045	554.923276672208	584.896636523221	1637.03412070191	2618.01190523231	2330.47501625613	-1.69338330581678	3.00379659987935e-07	6.09157030900265e-06	MUW98_RS22225	NC_999999999.1	4806756	4808252	+	1497	protein_coding	aldehyde dehydrogenase && PF00171:Aldehyde dehydrogenase family	Aldedh	878	628	737	1692	1934	2427	220.675948274247	136.541922250964	143.917032184935	402.80124303218	644.176218665782	573.426186743691
MUW98_RS16990	38.8160207723755	69.8072274794657	58.7277491217345	853.347573557381	109.647861594528	1047.60949432857	-3.58624897502169	3.1920491670251e-07	6.4387216353041e-06	MUW98_RS16990	NC_999999999.1	3700390	3701787	+	1398	protein_coding	alpha-amylase family protein && PF00128:Alpha amylase, catalytic domain	-	38	79	74	882	81	1091	10.2272462071824	18.392810191955	15.4735889333888	224.840041854165	28.8900215504927	276.02417801428
MUW98_RS03785	527.080703119626	485.999684983622	407.126152695268	1820.86182929137	993.599140868933	1865.72433316261	-1.7213495561263	3.26535609845912e-07	6.55155489541905e-06	glgB	NC_999999999.1	771173	773350	+	2178	protein_coding	1%2C4-alpha-glucan branching protein GlgB && PF02922:Carbohydrate-binding module 48 (Isoamylase N-terminal domain)|PF00128:Alpha amylase, catalytic domain|PF02806:Alpha amylase, C-terminal all-beta domain	-	516	550	513	1882	734	1943	89.1403042625148	82.1926500714523	68.8534960769501	307.945588829865	168.038270435274	315.532770871232
MUW98_RS12635	324.828805410932	408.239735386242	368.238859357903	139.322052825695	161.087599132702	149.795674716092	1.29285405772073	3.8611549763271e-07	7.70596643952689e-06	glgX	NC_999999999.1	2738295	2740358	+	2064	protein_coding	glycogen debranching protein GlgX && PF02922:Carbohydrate-binding module 48 (Isoamylase N-terminal domain)|PF00128:Alpha amylase, catalytic domain	-	318	462	464	144	119	156	57.9695211501664	72.8551827319396	65.7165558912057	24.8636591134411	28.7479768708912	26.7328001365907
MUW98_RS03965	1057.22582893181	681.28319476795	765.047975045298	330.889875461025	197.636886330878	252.540143912386	1.67802626917097	4.11985430231358e-07	8.163907947334e-06	putP	NC_999999999.1	810046	811563	+	1518	protein_coding	sodium/proline symporter PutP && PF00474:Sodium:solute symporter family	-	1035	771	964	342	146	263	256.537503546191	165.31443444806	185.640089600808	80.2909466232466	47.9569000685434	61.2792615272533
MUW98_RS21515	183.865361553358	147.567177076845	158.723646274958	685.9676073154	353.309776249035	690.404423851733	-1.82117681747117	4.13389824480592e-07	8.163907947334e-06	MUW98_RS21515	NC_999999999.1	4672111	4673646	+	1536	protein_coding	EAL domain-containing protein && PF00563:EAL domain	EAL	180	167	200	709	261	719	44.0923834220016	35.3877886362323	38.0631991287964	164.500515492943	84.7265085141837	165.564499563897
MUW98_RS14720	176.715041937394	137.847183377173	88.8852419139766	1533.51009533838	304.577393318133	1287.66666534795	-2.95533465360229	4.22988940510724e-07	8.30997022711694e-06	malG	NC_999999999.1	3207156	3208046	-	891	protein_coding	maltose ABC transporter permease MalG && PF00528:Binding-protein-dependent transport system inner membrane component	BPD_transp_1	173	156	112	1585	225	1341	73.0551244666519	56.9869040495403	36.7457254350455	633.962845819895	125.914235339783	532.32960520633
MUW98_RS00640	18426.373650339	15616.4953322101	11591.5878874602	48639.844178515	40916.2501797062	34960.9661585782	-1.44817618467305	4.49043926090468e-07	8.77613310473183e-06	MUW98_RS00640	NC_999999999.1	143973	144155	-	183	protein_coding	hypothetical protein && -	-	18039	17673	14606	50273	30226	36409	37088.8745290835	31433.1103314896	23331.7177274838	97902.9901424975	82356.8271170815	70369.9442916261
MUW98_RS14855	33.7086496181156	26.5090737263794	28.5702563294925	114.166682176611	98.8184431654389	204.528709708511	-2.23869649104935	5.03516252716688e-07	9.79001703735746e-06	MUW98_RS14855	NC_999999999.1	3239804	3240190	+	387	protein_coding	DUF6404 family protein && -	-	33	30	36	118	73	213	32.0837601334254	25.2312321149575	27.1930576101541	108.663399088372	94.0550055607868	194.669621507481
MUW98_RS05260	39.8374950032275	43.2981537530863	23.0149287098689	125.776853245419	200.34424093815	136.352473139007	-2.12510276911548	5.07091785756677e-07	9.80897546602146e-06	MUW98_RS05260	NC_999999999.1	1078541	1078828	-	288	protein_coding	hypothetical protein && -	-	39	49	29	130	148	142	50.9511986209796	55.377297985641	29.4355406596026	160.865572273305	256.235468916459	174.391535933785
MUW98_RS20080	4208.47383111019	2710.11097062685	2651.47851102318	8060.36126451988	8291.27348477141	9200.91125083074	-1.41703202761714	5.53308635492955e-07	1.06483682299971e-05	mdh	NC_999999999.1	4364141	4365076	-	936	protein_coding	malate dehydrogenase && PF00056:lactate/malate dehydrogenase, NAD binding domain|PF02866:lactate/malate dehydrogenase, alpha/beta C-terminal domain	-	4120	3067	3341	8331	6125	9582	1656.16519383381	1066.51285979253	1043.43916545074	3172.00256238795	3262.87369462226	3620.84441455586
MUW98_RS00440	265.583300021517	240.348935119173	273.798289824303	1139.73179325464	548.23930797264	891.092218823934	-1.72668399250505	5.59231800585906e-07	1.07077276741626e-05	tdh	NC_999999999.1	98999	100027	-	1029	protein_coding	L-threonine 3-dehydrogenase && PF08240:Alcohol dehydrogenase GroES-like domain|PF00107:Zinc-binding dehydrogenase	ADH_N	260	272	345	1178	405	928	95.0692918875421	86.0362946987004	98.009963471	407.983086728943	196.250000619965	318.979040637068
MUW98_RS16950	45484.2045513773	37794.87004749	30834.4491436047	86536.4100613597	118621.388440332	89415.5348326141	-1.36816046085634	6.46408794307751e-07	1.23144140006507e-05	MUW98_RS16950	NC_999999999.1	3692155	3692397	-	243	protein_coding	Lpp/OprI family alanine-zipper lipoprotein && -	-	44528	42772	38853	89442	87629	93119	68946.0200477107	57290.3471369152	46739.5784928751	131173.912389917	179809.07231776	135538.156992118
MUW98_RS20595	82.739412699011	119.290831768707	88.8852419139766	487.627184889932	223.356755099965	534.847377031176	-2.09962765145019	6.83431259233633e-07	1.29542849740164e-05	MUW98_RS20595	NC_999999999.1	4476446	4478425	-	1980	protein_coding	bifunctional 2'%2C3'-cyclic-nucleotide 2'-phosphodiesterase/3'-nucleotidase && PF00149:Calcineurin-like phosphoesterase|PF02872:5'-nucleotidase, C-terminal domain	Metallophos	81	135	112	504	165	557	15.3922502127715	22.1920155192921	16.5355764457705	90.7146835532822	41.5516976621284	99.4991913086999
MUW98_RS21960	150.156711935242	128.1271896775	127.772535251341	373.460502713321	565.83711291991	323.597066534122	-1.63585658509421	6.88459386354253e-07	1.29843440266412e-05	secB	NC_999999999.1	4750657	4751127	-	471	protein_coding	protein-export chaperone SecB && PF02556:Preprotein translocase subunit SecB	-	147	145	161	386	418	337	117.429906081866	100.201740278191	99.924383139648	292.064411864753	442.512347076934	253.068761573958
MUW98_RS02395	8.1717938468159	13.2545368631897	34.9192021804908	139.322052825695	338.419325909037	104.664926564449	-3.35612471821188	7.09433758415557e-07	1.33133539141467e-05	MUW98_RS02395	NC_999999999.1	523619	523825	+	207	protein_coding	bacterioferritin-associated ferredoxin && -	-	8	15	44	144	250	109	14.5412562396553	23.5857169770254	62.1367934763425	247.915905363007	602.198516842441	186.245461523895
MUW98_RS08960	423.911805803575	442.701531230536	408.713389158017	1327.42955886704	1030.14842806711	2535.96395464872	-1.94043536837102	7.47417957389226e-07	1.39567353231295e-05	MUW98_RS08960	NC_999999999.1	1906677	1908551	-	1875	protein_coding	S8 family serine peptidase && PF01483:Proprotein convertase P-domain|PF00082:Subtilase family	Peptidase_S8	415	501	515	1372	761	2641	83.2777744845057	86.9690293524045	80.2920347702483	260.774476987835	202.37338829363	498.191914980373
MUW98_RS17650	336.065021950304	382.614297450742	256.338688734057	4784.35799460459	568.544467527183	3498.11309609439	-3.1826299427818	8.11310365704623e-07	1.50751857115164e-05	ptsG	NC_999999999.1	3852007	3853437	-	1431	protein_coding	PTS glucose transporter subunit IIBC && PF02378:Phosphotransferase system, EIIC|PF00367:phosphotransferase system, EIIB	-	329	433	323	4945	420	3643	86.5044700986411	98.486438312032	65.9825955883002	1231.51273132694	146.34560182888	900.428190850249
MUW98_RS03795	77.632041544751	64.5054127341898	65.8703132041076	229.300878608956	165.14863104361	293.829977327719	-1.73060925145226	8.37229922325594e-07	1.54470599541812e-05	msrB	NC_999999999.1	775548	775940	+	393	protein_coding	peptide-methionine (R)-S-oxide reductase MsrB && PF01641:SelR domain	-	76	73	83	237	122	306	72.7617821762903	60.4586546632454	61.7379278693638	214.915648876233	154.788003504723	275.396503579769
MUW98_RS01655	98.0615261617908	91.8981222514485	83.329914294353	250.586192235104	250.430301172688	204.528709708511	-1.36896469118841	8.39514127944629e-07	1.54470599541812e-05	MUW98_RS01655	NC_999999999.1	362481	362693	-	213	protein_coding	cold-shock protein && -	-	96	104	105	259	185	213	169.579720654008	158.921225377591	144.104055293246	433.343617443496	433.074031971479	353.695509499508
MUW98_RS07470	369.77367156842	185.563516084656	286.496181526299	884.308029740868	851.463023987138	828.677354358895	-1.60796662659254	8.96735162985493e-07	1.64198302659285e-05	MUW98_RS07470	NC_999999999.1	1567998	1569692	+	1695	protein_coding	pyridoxal-dependent decarboxylase && PF00282:Pyridoxal-dependent decarboxylase conserved domain	-	362	210	361	914	629	863	80.3565261845375	40.3253143359408	62.259267445785	192.171392424083	185.033754544982	180.082138464941
MUW98_RS10805	67.4172992362312	53.9017832436381	49.9979485766118	174.152566032118	154.319212614521	250.619686544231	-1.76245479592775	9.09988529363611e-07	1.65820132017369e-05	MUW98_RS10805	NC_999999999.1	2334187	2334657	-	471	protein_coding	MarR family winged helix-turn-helix transcriptional regulator && PF12802:MarR family	-	66	61	63	180	114	261	52.7236313020622	42.1538355653079	39.100845576384	136.195839729677	120.685185566437	195.99687469081
MUW98_RS14715	370.795145799271	250.068928818845	240.466324106562	2042.42259385446	594.264336296269	2188.36117101266	-2.48679370009405	9.74342179020639e-07	1.76693206695474e-05	ugpC	NC_999999999.1	3205950	3207086	-	1137	protein_coding	sn-glycerol-3-phosphate ABC transporter ATP-binding protein UgpC && PF00005:ABC transporter|PF08402:TOBE domain	ABC_tran	363	283	303	2111	439	2279	120.123629628841	81.0128927722737	77.9020113462396	661.667818441627	192.519211331656	708.946408222848
MUW98_RS01640	209.402217324657	237.698027746535	257.925925196807	575.670982161725	756.705612732607	503.159830456618	-1.37832430571534	9.92299009022684e-07	1.79088605838927e-05	MUW98_RS01640	NC_999999999.1	357109	358500	+	1392	protein_coding	ATP-binding protein && PF00512:His Kinase A (phospho-acceptor) domain|PF00672:HAMP domain|PF02518:Histidine kinase-, DNA gyrase B-, and HSP90-like ATPase	HATPase_c	205	269	325	595	559	524	55.4111178636648	62.8986340245071	68.2512536102557	152.331589659337	200.236198216636	133.143999265619
MUW98_RS03650	607.777167356933	635.334133642226	665.845696123449	284.449191185793	239.600882743598	320.71638048189	1.17405019265465	1.04260502411932e-06	1.86685072782523e-05	MUW98_RS03650	NC_999999999.1	748454	750463	-	2010	protein_coding	methyl-accepting chemotaxis protein && PF00015:Methyl-accepting chemotaxis protein (MCP) signalling domain|PF00672:HAMP domain	HAMP	595	719	839	294	177	334	111.378969201315	116.42895571614	122.020390472827	52.1270942806174	43.9083611116222	58.7732836680774
MUW98_RS10105	9.19326807766789	212.956225601914	338.874984797036	2864.80971122835	2857.61278797591	4302.78473335134	-4.15844135836231	1.04428818550139e-06	1.86685072782523e-05	amoG	NC_999999999.1	2169058	2175330	+	6273	protein_coding	amonabactin biosynthesis non-ribosomal peptide synthetase AmoG && PF00550:Phosphopantetheine attachment site|PF13745:HxxPF-repeated domain|PF00668:Condensation domain|PF13193:AMP-binding enzyme C-terminal domain|PF00501:AMP-binding enzyme	AMP-binding	9	241	427	2961	2111	4481	0.5398206674334	12.5046034628075	19.8984429611047	168.219122657987	167.796525614066	252.655759296556
MUW98_RS03450	2037.84109054972	1387.30819168052	1297.56580829778	3883.60222251624	4806.90810521196	3776.57941447686	-1.400605821581	1.12490239733438e-06	2.0014772843138e-05	MUW98_RS03450	NC_999999999.1	712237	713445	+	1209	protein_coding	phosphopentomutase && PF01676:Metalloenzyme superfamily	-	1995	1570	1635	4014	3551	3933	620.867440344214	422.670094312848	395.328353035956	1183.21403096172	1464.51690717834	1150.60747631229
MUW98_RS10080	2.04294846170398	45.0654253348449	64.283076741358	571.800925138789	575.312854045363	453.227938884587	-3.83915664612618	1.23815137906123e-06	2.19263239522016e-05	amoA	NC_999999999.1	2161402	2162595	+	1194	protein_coding	isochorismate synthases AmoA && PF00425:chorismate binding enzyme	-	2	51	81	591	425	472	0.630242889784054	13.9025356854527	19.8311180184604	176.39870716077	177.482125692508	139.819330388415
MUW98_RS05525	83.760886929863	113.105381232552	119.836352937593	324.117275670887	242.308237350871	332.23912469082	-1.50387027929102	1.27107400744137e-06	2.24041642806956e-05	MUW98_RS05525	NC_999999999.1	1135241	1136602	-	1362	protein_coding	endonuclease/exonuclease/phosphatase family protein && PF03372:Endonuclease/Exonuclease/phosphatase family	Exo_endo_phos	82	128	151	335	179	346	22.6526508270841	30.5887007843008	32.4090534256113	87.6556557829465	65.5308712028281	89.8521632061892
MUW98_RS01985	13.2791650010758	46.8326969166036	42.0617662628639	711.122977964484	59.5618013599905	864.205815669763	-3.9978096920336	1.3088854512654e-06	2.29633298705725e-05	MUW98_RS01985	NC_999999999.1	439923	440573	-	651	protein_coding	DUF4310 family protein && PF14187:Domain of unknown function (DUF4310)	-	13	53	53	735	44	900	7.51354081046704	26.4986073686581	23.7991468101157	402.363515760526	33.7009160761963	488.979967050011
MUW98_RS09685	704.817219287871	606.174152543208	675.369114899947	327.019818438089	308.638425229042	328.39820995451	1.04211984880381	1.34943473333235e-06	2.35651287691187e-05	MUW98_RS09685	NC_999999999.1	2072588	2073538	+	951	protein_coding	hypothetical protein && -	-	690	686	851	338	228	342	272.992590524443	234.785768115778	261.586634366028	126.662608326237	119.543054472748	127.196492375217
MUW98_RS07315	494.393527732362	349.036137397328	292.845127377298	908.495886134218	2127.98072131603	1374.08724691492	-1.9568357263614	1.3613143743957e-06	2.3663031429588e-05	MUW98_RS07315	NC_999999999.1	1529291	1530568	+	1278	protein_coding	FAD-binding oxidoreductase && PF01266:FAD dependent oxidoreductase	DAO	484	395	369	939	1572	1431	142.494070827326	100.599173115623	84.4038038146156	261.846625984197	613.326466900149	396.039338101561
MUW98_RS17105	746.697662752803	738.719521175105	660.290368503826	215.75567902868	343.834035123582	285.187919171022	1.34716875151858	1.39508237791018e-06	2.41387648141156e-05	MUW98_RS17105	NC_999999999.1	3727111	3728166	+	1056	protein_coding	OmpA family protein && PF01389:OmpA-like transmembrane domain|PF00691:OmpA family	-	731	836	832	223	254	297	260.456826517035	257.673957974003	230.316957637517	75.2580894061827	119.933309161143	99.4768620467366
MUW98_RS14365	93.9756292383829	100.734480160242	120.629971168968	23.2203421376158	36.549287198176	24.9659457860154	1.9119620148753	1.45251924223838e-06	2.50178200078683e-05	MUW98_RS14365	NC_999999999.1	3128661	3128906	+	246	protein_coding	hypothetical protein && -	-	92	114	152	24	27	26	140.71325397764	150.833536375026	180.623805426796	34.768694044812	54.7266261891447	37.3824522235252
MUW98_RS03440	196.123052323582	202.352596111363	152.37470042396	491.497241912868	1212.89486405799	564.614466237579	-2.04165750814434	1.55884025600148e-06	2.6727024752898e-05	deoC	NC_999999999.1	710008	710781	+	774	protein_coding	deoxyribose-phosphate aldolase && PF01791:DeoC/LacD family aldolase	-	192	229	192	508	896	588	93.3345749336013	96.2992025720876	72.5148202937443	233.902570919039	577.214280701815	268.698914193425
MUW98_RS14725	107.254794239459	117.523560186949	118.249116474844	1299.37164545075	204.405272849058	1000.55828880877	-2.86850706133977	1.63283289293923e-06	2.78689849419311e-05	malF	NC_999999999.1	3208059	3209711	-	1653	protein_coding	maltose ABC transporter permease MalF && PF14785:Maltose transport system permease protein MalF P2 domain|PF00528:Binding-protein-dependent transport system inner membrane component	BPD_transp_1	105	133	149	1343	151	1042	23.900045702428	26.1882788503524	26.3499576691254	289.544555382559	45.5485034263622	222.958693828486
MUW98_RS06920	364.66630041416	229.745305628621	261.894016353681	92.8813685504632	58.2081240563544	99.8637831440615	1.76335386343302	1.64611147422904e-06	2.79690652287924e-05	MUW98_RS06920	NC_999999999.1	1435431	1436408	+	978	protein_coding	formate dehydrogenase subunit gamma && PF00033:Cytochrome b/b6/petB	-	357	260	330	96	43	104	137.344618462971	86.5291947991486	98.6373945521694	34.9819989162525	21.9229815886076	37.6117924212156
MUW98_RS20235	6030.78385895013	5413.15285492667	5016.46084052005	11850.1146042299	27471.527199992	16188.4953848628	-1.7537214849413	1.69636144591794e-06	2.86936115426119e-05	MUW98_RS20235	NC_999999999.1	4393959	4396373	+	2415	protein_coding	zinc/cadmium/mercury/lead-transporting ATPase && PF00403:Heavy-metal-associated domain|PF00122:E1-E2 ATPase|PF00702:haloacid dehalogenase-like hydrolase	E1-E2_ATPase	5904	6126	6321	12248	20294	16859	919.838323274193	825.634869721474	765.129879670053	1807.42500528935	4190.06286884588	2469.13150917275
MUW98_RS18060	1623.12255282381	1076.268393291	1021.38666377936	456.666728706444	510.336343470828	471.47228388206	1.37109095671511	1.86723082494372e-06	3.14428333557486e-05	MUW98_RS18060	NC_999999999.1	3929373	3930527	+	1155	protein_coding	flagellar assembly protein FlgT && PF16548:Flagellar assembly protein T, N-terminal domain|PF16539:Flagellar assembly protein T, middle domain|PF16538:Flagellar assembly protein T, C-terminal domain	-	1589	1218	1287	472	377	491	517.635673822092	343.236506698385	325.733982944489	145.637179037922	162.753143050622	150.358870272085
MUW98_RS09060	1815.15970822398	1564.03534985638	1496.76398437286	606.631438345213	817.621091396234	766.262489893857	1.15495147357092	2.03656156232398e-06	3.41418231692713e-05	MUW98_RS09060	NC_999999999.1	1932363	1933916	+	1554	protein_coding	methyl-accepting chemotaxis protein && PF00015:Methyl-accepting chemotaxis protein (MCP) signalling domain|PF08447:PAS fold	-	1777	1770	1886	627	604	798	430.247840567773	370.72375989757	354.778408312142	143.790028605209	193.800968246529	181.627423797045
MUW98_RS10770	396.332001570571	222.676219301587	226.97481417319	788.524118423203	789.193868019875	951.586625920817	-1.58177017207667	2.07617097195687e-06	3.46518447177935e-05	MUW98_RS10770	NC_999999999.1	2329465	2329668	-	204	protein_coding	CPXCG motif-containing cysteine-rich protein && -	-	388	252	286	815	583	991	715.622264794211	402.067104702469	409.828704031464	1423.76949939631	1424.97880806005	1718.19730350006
MUW98_RS12815	687.452157363388	559.341455626605	496.805012840619	3308.89875461025	1108.66171167801	3898.52845735471	-2.25428224918729	2.11246766549286e-06	3.51023261420223e-05	MUW98_RS12815	NC_999999999.1	2774940	2777414	-	2475	protein_coding	glycogen/starch/alpha-glucan phosphorylase && PF00343:Carbohydrate phosphorylase	-	673	633	626	3420	819	4060	102.310956969829	83.2447159923669	73.9376489646594	492.451139289246	164.998013989252	580.203542855758
MUW98_RS07340	36.7730723106716	83.0617643426554	93.6469513022253	278.64410565139	495.44589313083	250.619686544231	-2.25768634749459	2.16693286543038e-06	3.57177523550465e-05	MUW98_RS07340	NC_999999999.1	1534521	1535327	-	807	protein_coding	siderophore-interacting protein && PF08021:Siderophore-interacting FAD-binding domain|PF04954:Siderophore-interacting protein	-	36	94	118	288	366	261	16.784609897446	37.9125056537762	42.7439821294677	127.183624312621	226.140094339613	114.392227979395
MUW98_RS07310	23.4939073095957	74.2254064338623	101.583133615973	263.163877559646	647.057751138079	411.938105469254	-2.72498431113787	2.16844254753596e-06	3.57177523550465e-05	puuR	NC_999999999.1	1528628	1529239	+	612	protein_coding	HTH-type transcriptional regulator PuuR && PF07883:Cupin domain|PF13560:Helix-turn-helix domain	Cupin_2	23	84	128	272	478	429	14.1403024830471	44.6741227447188	61.1399465221765	158.390717315255	389.445323186223	247.933616953086
MUW98_RS05830	192.037155400174	533.716017691105	423.792135554138	100.621482596335	92.0500566472581	75.8580660421237	2.09905486494599	2.43996446534744e-06	4.0015417231698e-05	MUW98_RS05830	NC_999999999.1	1196737	1197375	-	639	protein_coding	hypothetical protein && -	-	188	604	534	104	68	79	110.6978732047	307.655192718157	244.290684211408	58.0022345098115	53.0613228361452	43.7276138504869
MUW98_RS17610	745.676188521951	558.457819835726	600.769001150717	1481.26432552874	1257.56621507798	1738.97414686438	-1.23391715760396	2.52591205110136e-06	4.12456288171183e-05	frr	NC_999999999.1	3843250	3843807	-	558	protein_coding	ribosome recycling factor && PF01765:Ribosome recycling factor	-	730	632	757	1531	929	1811	492.233250531879	368.647292449507	396.577606750952	977.807210522801	830.140368346608	1147.92574857277
MUW98_RS16110	66.3958250053792	30.9272526807759	30.9511110236168	159.639852196109	184.100113294516	168.040019713565	-2.0038009795583	2.64637306569733e-06	4.30263758784928e-05	MUW98_RS16110	NC_999999999.1	3510315	3510590	+	276	protein_coding	hypothetical protein && -	-	65	35	39	165	136	175	88.6107802103993	41.2750047097945	41.3068456632504	213.052731171334	245.696994871716	224.263457110195
MUW98_RS10870	577.132940431373	384.381569032501	369.032477589278	1208.42530541176	1049.09991031802	1095.62092853244	-1.33471443136392	2.70050845028295e-06	4.37181024655249e-05	MUW98_RS10870	NC_999999999.1	2344354	2345736	-	1383	protein_coding	L-serine ammonia-lyase && PF03313:Serine dehydratase alpha chain|PF03315:Serine dehydratase beta chain	-	565	435	465	1249	775	1141	153.712276166746	102.375313820017	98.2872716766145	321.849250423134	279.414886665072	291.805188965248
MUW98_RS16425	795.728425833698	393.217926941294	392.841024530521	77.4011404587193	173.270694865427	109.466069984837	2.13879528608253	2.96943067806988e-06	4.77408314501923e-05	fliE	NC_999999999.1	3573450	3573767	-	318	protein_coding	flagellar hook-basal body complex protein FliE && PF02049:Flagellar hook-basal body complex protein FliE	-	779	445	495	80	128	114	921.706443558621	455.471345773312	455.034772981234	89.6551230086347	200.702539651035	126.796503405484
MUW98_RS02885	250.261186558737	335.781600534139	294.432363840047	21.2853136261478	93.4037339508943	42.2500620994106	2.50126257072498	2.97430948854591e-06	4.77408314501923e-05	MUW98_RS02885	NC_999999999.1	615746	615952	+	207	protein_coding	PspC domain-containing protein && -	-	245	380	371	22	69	44	445.325972339443	597.504830084644	523.926144993706	37.8760410971261	166.206790648514	75.1816541931321
MUW98_RS16490	93.9756292383829	101.618115951121	123.804444094467	448.926614660572	219.295723189056	516.603032033703	-1.89192056937553	3.19919158604819e-06	5.11328417905668e-05	glk	NC_999999999.1	3601963	3602931	-	969	protein_coding	glucokinase && PF02685:Glucokinase	Glucokinase	92	115	156	464	162	538	35.7228694308559	38.6280008694937	47.0616693624648	170.650060760708	83.3606813778923	196.375834995599
MUW98_RS22560	77.632041544751	54.7854190345174	51.5851850393614	177.05510879932	376.322290410849	192.045736815503	-2.01819599090693	3.26907355552683e-06	5.20293057023089e-05	MUW98_RS22560	NC_999999999.1	4883023	4883193	+	171	protein_coding	hypothetical protein && -	-	76	62	65	183	278	200	167.224446756036	118.011341786801	111.117830439153	381.388174588047	810.622592987487	413.678958478956
MUW98_RS02955	1047.01108662329	817.363106563364	734.096864021681	317.344675880749	366.846549285396	407.136962048866	1.25117707677307	3.48307403422113e-06	5.520233301295e-05	mepM	NC_999999999.1	626981	628318	+	1338	protein_coding	murein DD-endopeptidase MepM && PF01551:Peptidase family M23|PF04225:Opacity-associated protein A LysM-like domain	Peptidase_M23	1025	925	925	328	271	424	288.237205030723	225.016201204581	202.093398065	87.3634898196247	100.991121672079	112.082881934074
MUW98_RS11520	496.436476194066	350.803408979087	315.066437855792	817.549546095223	1218.30957327253	1194.52448299243	-1.47534475744947	3.51774755157321e-06	5.55185931570467e-05	MUW98_RS11520	NC_999999999.1	2507316	2508500	-	1185	protein_coding	patatin-like phospholipase family protein && PF01734:Patatin-like phospholipase	-	486	397	397	845	900	1244	154.312179348291	109.043636312516	97.9351659204516	254.126878730488	378.699016667499	371.305665668682
MUW98_RS15445	213.488114248065	282.76345308138	306.336637310669	936.553799550504	531.995180329006	999.598060124693	-1.62079681410637	3.79569077808968e-06	5.96556067289761e-05	MUW98_RS15445	NC_999999999.1	3358395	3361058	-	2664	protein_coding	beta-N-acetylhexosaminidase && PF00728:Glycosyl hydrolase family 20, catalytic domain|PF02838:Glycosyl hydrolase family 20, domain 2|PF03173:Putative carbohydrate binding domain	Glyco_hydro_20	209	320	386	968	393	1041	29.5185045371718	39.0970443583124	42.3564536611616	129.495113480715	73.5577350505246	138.212096617488
MUW98_RS08790	184.88683578421	211.188954020156	196.817321380948	65.7909693899114	52.7934148418098	87.3808102510538	1.51824833734383	3.98616134709943e-06	6.2389214113108e-05	MUW98_RS08790	NC_999999999.1	1852318	1853901	+	1584	protein_coding	molecular chaperone TorD && PF05228:CHASE4 domain	-	181	239	248	68	39	91	42.9937853165376	49.1101084176928	45.7681133766861	15.2991033770416	12.2766379456288	20.319628386651
MUW98_RS16350	1869.29784245914	1184.07195977828	1184.07840121119	487.627184889932	619.984205065356	500.279144404385	1.39853240246216	4.15362629473599e-06	6.47416462138188e-05	flhA	NC_999999999.1	3557885	3559987	-	2103	protein_coding	flagellar biosynthesis protein FlhA && PF00771:FHIPEP family	-	1830	1340	1492	504	458	521	327.411630774121	207.392809481291	207.39393771244	85.4089745294811	108.591597884478	87.6249930809527
MUW98_RS19150	2471.96763866181	1185.83923136004	1292.80409890953	603.728895578011	327.589907479948	395.614217839936	1.89843296730815	4.42791760182554e-06	6.87329431855389e-05	purH	NC_999999999.1	4167488	4169080	+	1593	protein_coding	bifunctional phosphoribosylaminoimidazolecarboxamide formyltransferase/IMP cyclohydrolase && PF02142:MGS-like domain|PF01808:AICARFT/IMPCHase bienzyme	-	2420	1342	1629	624	242	412	571.586385804529	274.198395560402	298.931592344392	139.59859831175	75.7477275648593	91.4768047167591
MUW98_RS20970	405.525269648239	329.596149997984	350.779258267657	675.324950502326	813.560059485325	807.55232330919	-1.08075936673126	4.52879533515546e-06	7.00107213287147e-05	MUW98_RS20970	NC_999999999.1	4555208	4556137	-	930	protein_coding	ABC transporter ATP-binding protein && PF00005:ABC transporter	ABC_tran	397	373	442	698	601	841	160.616383940676	130.543139319936	138.933132510373	267.475937143664	322.226713483086	319.847229558157
MUW98_RS05485	36.7730723106716	80.4108569700174	127.772535251341	428.608815290158	269.381783423594	584.779268603206	-2.38580058602324	4.58629806147313e-06	7.06102705627619e-05	MUW98_RS05485	NC_999999999.1	1122682	1124490	-	1809	protein_coding	carbon starvation protein A && PF13722:5TM C-terminal transporter carbon starvation CstA|PF02554:Carbon starvation protein CstA	-	36	91	161	443	199	609	7.48766179504637	16.373103029159	26.016796273507	87.2724972271863	54.8509972455294	119.071622600995
MUW98_RS02250	235.960547326809	275.694366754346	285.702563294925	1193.91259157575	491.384861219922	1121.54710300254	-1.81614091773318	5.07371301555789e-06	7.77969329052209e-05	aceF	NC_999999999.1	491906	493810	+	1905	protein_coding	pyruvate dehydrogenase complex dihydrolipoyllysine-residue acetyltransferase && PF02817:e3 binding domain|PF00198:2-oxoacid dehydrogenases acyltransferase (catalytic domain)|PF00364:Biotin-requiring enzyme	Biotin_lipoyl	231	312	360	1234	363	1168	45.6246226779263	53.3074346542156	55.2425894757461	230.851352559477	95.0127007959219	216.858979052717
MUW98_RS10375	659.872353130384	371.127032169311	385.698460448148	140.289567081429	180.039081383608	104.664926564449	1.73962841818485	5.48282825097837e-06	8.372966867486e-05	MUW98_RS10375	NC_999999999.1	2242980	2244572	-	1593	protein_coding	ABC-F family ATPase && PF00005:ABC transporter|PF12848:ABC transporter	ABC_tran	646	420	486	145	133	109	152.580498028812	85.8146990576519	89.1840109756749	32.438776851288	41.6299494468028	24.2013876556474
MUW98_RS14235	772.234518524103	469.210604956915	584.103018291846	1635.09909219045	1290.05447036525	1873.40616263523	-1.39507747338182	5.68270958458157e-06	8.64321796493616e-05	ndk	NC_999999999.1	3103659	3104087	-	429	protein_coding	nucleoside-diphosphate kinase && PF00334:Nucleoside diphosphate kinase	NDK	756	531	736	1690	953	1951	663.050778396309	402.870435580995	501.51858231128	1403.91772165794	1107.65784257366	1608.53132641851
MUW98_RS12825	64.3528765436752	64.5054127341898	54.7596579648606	157.704823684641	228.771464314509	148.835446032015	-1.54145044389743	6.26799222687015e-06	9.48407448094292e-05	MUW98_RS12825	NC_999999999.1	2778231	2778719	+	489	protein_coding	cell division inhibitor && -	-	63	73	69	163	169	155	48.474571222225	48.5894709256757	41.2483649945436	118.793037986441	172.324832022079	112.112073563239
MUW98_RS17060	377.945465415235	480.697870238346	468.234756511126	1089.42105195647	892.073343096222	878.609245930926	-1.10768920394077	6.28583939617107e-06	9.48407448094292e-05	MUW98_RS17060	NC_999999999.1	3714518	3717637	-	3120	protein_coding	efflux RND transporter permease subunit && PF00873:AcrB/AcrD/AcrF family	ACR_tran	370	544	590	1126	659	915	44.6199845911537	56.7508636185658	55.2794768885905	128.61630843532	105.317572151318	103.728009997452
MUW98_RS10500	420.847383111019	284.530724663139	359.50905881278	82.2387117373893	157.026567221793	101.784240512217	1.64852615653821	6.50190594987248e-06	9.77099173024661e-05	mmsB	NC_999999999.1	2273000	2273920	+	921	protein_coding	3-hydroxyisobutyrate dehydrogenase && PF03446:NAD binding domain of 6-phosphogluconate dehydrogenase|PF14833:NAD-binding of NADP-dependent 3-hydroxyisobutyrate dehydrogenase	NAD_binding_2	412	322	453	85	116	106	168.313856832622	113.795322431173	143.782184904504	32.8905805499918	62.8012629160507	40.7076265004862
MUW98_RS04500	294.184578485372	253.603471982363	281.734472138051	83.2062259931233	134.014053059979	80.6592094625112	1.48536312486975	6.56565685336709e-06	9.82161455136122e-05	MUW98_RS04500	NC_999999999.1	924945	925154	+	210	protein_coding	YgdI/YgdR family lipoprotein && -	-	288	287	355	86	99	84	516.006864275767	444.8266221867	494.169076689288	145.945732383342	235.063889631469	141.478203799803
MUW98_RS04125	110.319216932015	117.523560186949	82.5362960629782	28.0579134162858	36.549287198176	22.0852597337828	1.85129476376368	6.58766829664472e-06	9.82161455136122e-05	MUW98_RS04125	NC_999999999.1	841041	841919	-	879	protein_coding	hypothetical protein && -	-	108	133	104	29	27	23	46.2292839154911	49.2482650052702	34.5868468807193	11.7576727017296	15.3159841211941	9.25483130658553
MUW98_RS20695	6.12884538511193	28.276345308138	24.6021651726185	217.690707540148	67.6838651818074	184.363907342883	-2.98677015783398	6.73534778507768e-06	0.00010002256632013	MUW98_RS20695	NC_999999999.1	4496822	4498027	-	1206	protein_coding	nucleoside permease NupC && PF07670:Nucleoside recognition|PF07662:Na+ dependent nucleoside transporter C-terminus|PF01773:Na+ dependent nucleoside transporter N-terminus	-	6	32	31	225	50	192	1.87191544876159	8.63636203735857	7.51416786781414	66.4886406640528	20.6724863990689	56.309732855643
MUW98_RS22385	2580.24390713212	1824.70790816578	1741.99201786767	4721.46956798188	6559.92021342078	4399.76783044317	-1.3511273485582	6.96638043689273e-06	0.000103047792188076	MUW98_RS22385	NC_999999999.1	4842977	4844104	+	1128	protein_coding	S-(hydroxymethyl)glutathione dehydrogenase/class III alcohol dehydrogenase && PF00107:Zinc-binding dehydrogenase|PF08240:Alcohol dehydrogenase GroES-like domain	ADH_N	2526	2065	2195	4880	4846	4582	842.571048881142	595.85299352331	568.842363150353	1541.78198237721	2142.12262628377	1436.73122741733
MUW98_RS00950	721.160806981503	654.774121041571	684.09891544507	3908.75759316533	1143.85732157255	4257.6539851997	-2.17641127776207	7.1726509932776e-06	0.000105684529479075	mglB	NC_999999999.1	210863	211849	+	987	protein_coding	galactose/glucose ABC transporter substrate-binding protein MglB && PF13407:Periplasmic binding protein domain	-	706	741	862	4040	845	4434	269.134785888513	244.35949813948	255.303412709719	1458.73517770584	426.883702425514	1588.94213690052
MUW98_RS10025	449.448661574875	455.956068093725	456.330483040505	802.069318003479	1467.38619714159	1293.42803745241	-1.38703914251119	7.53163173959962e-06	0.000110542081407664	htpG	NC_999999999.1	2148172	2150085	+	1914	protein_coding	molecular chaperone HtpG && PF00183:Hsp90 protein|PF02518:Histidine kinase-, DNA gyrase B-, and HSP90-like ATPase	HATPase_c	440	516	575	829	1084	1347	86.4954034945012	87.7477395245573	87.8197948551541	154.356470988651	282.395236775844	248.917372672851
MUW98_RS02750	91.9326807766789	86.5963075061726	88.8852419139766	194.470365402532	196.283209027242	215.091225233363	-1.1808817962874	8.19857373375542e-06	0.000119864419084207	cpdA	NC_999999999.1	591050	591868	+	819	protein_coding	3'%2C5'-cyclic-AMP phosphodiesterase && PF00149:Calcineurin-like phosphoesterase	Metallophos	90	98	112	201	145	224	41.3467038682506	38.9466711107805	39.9761188798847	87.4630059900169	88.2783320294303	96.7372333673867
MUW98_RS02950	213.488114248065	224.443490883345	161.104500969082	69.6610264128474	85.2816701290774	72.9773799898911	1.39702380041005	8.44604725092051e-06	0.000123005753785607	MUW98_RS02950	NC_999999999.1	625428	626720	-	1293	protein_coding	hypothetical protein && PF16448:LapD/MoxY periplasmic domain	-	209	254	203	72	63	76	60.8177077239178	63.9386350718249	45.8948568984987	19.8447766473869	24.2947280994347	20.789527240497
MUW98_RS13365	139.941969626722	143.148998122449	116.661880012094	281.546648418592	560.422403705366	365.847128633533	-1.59391347149292	8.74424768369006e-06	0.000126858854857227	MUW98_RS13365	NC_999999999.1	2924294	2924800	+	507	protein_coding	hypothetical protein && -	-	137	162	147	291	414	381	101.670484640134	104.000451427689	84.7570597405247	204.54895889973	407.157463482158	265.79485033395
MUW98_RS06760	165.478825398022	151.101720240362	145.232136341587	320.247218647951	307.284747925406	382.171016262851	-1.13063385491356	8.78612430355911e-06	0.000126978011007758	MUW98_RS06760	NC_999999999.1	1401128	1402813	-	1686	protein_coding	ABC transporter substrate-binding protein && PF00496:Bacterial extracellular solute-binding proteins, family 5 Middle	-	162	171	183	331	227	398	36.1526161581109	33.0116102742495	31.7292660638052	69.96529461479	67.1333478242217	83.493957758484
MUW98_RS22050	4890.81861731932	2366.3766479748	2664.97002095655	1308.07927375236	840.633605558048	718.251055689981	1.79083697324753	9.51716870136002e-06	0.000137018169242481	typA	NC_999999999.1	4770713	4772524	-	1812	protein_coding	translational GTPase TypA && PF00679:Elongation factor G C-terminus|PF03144:Elongation factor Tu domain 2|PF00009:Elongation factor Tu GTP binding domain	GTP_EFTU	4788	2678	3358	1352	621	748	994.210245531331	481.039288570498	541.737632527675	265.907594963027	170.884796345574	146.006755577059
MUW98_RS15550	432.083599650391	418.843364876794	369.032477589278	765.303776285587	753.998258125335	851.722842776755	-0.959591679700131	9.89567096710663e-06	0.000141774262768663	MUW98_RS15550	NC_999999999.1	3386380	3386673	-	294	protein_coding	hypothetical protein && -	-	423	474	465	791	557	887	541.346487075023	524.758135680676	462.351349417543	958.829520890559	944.665126441042	1067.10175825192
MUW98_RS07550	120.533959240535	149.334448658604	170.62791974558	536.002897676631	282.918556459955	583.819039919129	-1.67138583954366	9.95285162413422e-06	0.000141774262768663	MUW98_RS07550	NC_999999999.1	1589956	1590924	+	969	protein_coding	nucleoside hydrolase && PF01156:Inosine-uridine preferring nucleoside hydrolase	-	118	169	215	554	209	608	45.818462965663	56.766366495169	64.8606340572432	203.750288063431	107.545570419626	221.92659419577
MUW98_RS09040	661.915301592088	594.686887261777	576.960454209473	126.744367501153	288.3332656745	178.602535238418	1.63104129712202	9.96028092091613e-06	0.000141774262768663	MUW98_RS09040	NC_999999999.1	1925697	1926476	-	780	protein_coding	hypothetical protein && PF03988:Repeat of Unknown Function (DUF347)	-	648	673	727	131	213	186	312.581081243974	280.833317759521	272.462235240714	59.8534152931683	136.161716954359	84.3427753421903
MUW98_RS08370	296.227526947076	308.38889101688	322.209001938165	144.159624104365	143.489794185432	99.8637831440615	1.26096819889547	1.02266591636516e-05	0.000145018640471029	MUW98_RS08370	NC_999999999.1	1758788	1759531	-	744	protein_coding	amino acid ABC transporter ATP-binding protein && PF00005:ABC transporter	ABC_tran	290	349	406	149	106	104	146.658536973539	152.679475947245	159.521639703653	71.3716236289504	71.0399992288002	49.4413077795011
MUW98_RS16060	99.0830003926428	92.7817580423278	87.298005451227	187.697765612394	259.906042298141	231.415112862681	-1.28146821904984	1.03529038380868e-05	0.000146259001038439	MUW98_RS16060	NC_999999999.1	3498143	3498292	-	150	protein_coding	hypothetical protein && -	-	97	105	110	194	192	241	243.311570030032	227.838025998066	214.371937493381	460.916987387391	638.234076090292	568.270785262543
MUW98_RS05220	27831.0868937933	27626.8730018417	24895.0102999958	3204.40721499098	10853.7846205546	6749.44742038085	1.9493413323589	1.12171683904243e-05	0.000157877459584629	acs	NC_999999999.1	1069998	1071944	-	1947	protein_coding	acetate--CoA ligase && PF00501:AMP-binding enzyme|PF16177:Acetyl-coenzyme A synthetase N-terminus|PF13193:AMP-binding enzyme C-terminal domain	AMP-binding	27246	31265	31369	3312	8018	7029	5265.25108973222	5226.61668708601	4709.78659982482	606.228877983193	2053.3837402462	1276.90073768466
MUW98_RS05835	340.150918873712	655.65775683245	544.422106723106	195.437879658266	104.233152379983	166.11956234541	1.72243264179289	1.25445730581718e-05	0.000175903827417934	MUW98_RS05835	NC_999999999.1	1197377	1198222	-	846	protein_coding	SDR family oxidoreductase && PF00106:short chain dehydrogenase	adh_short	333	742	686	202	77	173	148.100374387659	285.470812716253	237.039247453997	85.092885366174	45.3827052479984	72.3278051340601
MUW98_RS12425	374.881042722679	197.050781366087	181.738574984827	76.4336262029853	74.4522516999882	41.2898334153331	1.97338248732898	1.36998796248699e-05	0.000191392392388924	MUW98_RS12425	NC_999999999.1	2699011	2700411	-	1401	protein_coding	DEAD/DEAH box helicase && PF00270:DEAD/DEAH box helicase|PF00271:Helicase conserved C-terminal domain	DEAD	367	223	229	79	55	43	98.5621605344728	51.8077697538173	47.781948302496	20.0956102803615	19.5746755581761	10.8557508268942
MUW98_RS20230	222.681382325733	217.374404556311	185.706666141701	521.490183840621	701.204843283525	398.494903892169	-1.37250583612141	1.38526655308573e-05	0.000192360812168707	tpx	NC_999999999.1	4393241	4393741	-	501	protein_coding	thiol peroxidase && PF08534:Redoxin	-	218	246	234	539	518	415	163.719742782107	159.81794809103	136.535202431822	383.409865117914	515.539626083413	292.981310264063
MUW98_RS19545	77.632041544751	70.690863270345	162.691737431832	506.977470004612	238.247205439962	2232.53169048022	-3.25856266084179	1.38711932422822e-05	0.000192360812168707	MUW98_RS19545	NC_999999999.1	4256236	4257072	+	837	protein_coding	transporter substrate-binding domain-containing protein && PF00497:Bacterial extracellular solute-binding proteins, family 3	-	76	80	205	524	176	2325	34.1641342834911	31.1094761560766	71.5970139885031	223.109505035466	104.847294459277	982.487526387521
MUW98_RS06855	180.800938860802	203.236231902242	164.278973894582	85.1412545045912	60.9154786636267	57.6137210446509	1.42529873735038	1.40145279099491e-05	0.000193636627385816	MUW98_RS06855	NC_999999999.1	1419984	1420826	-	843	protein_coding	substrate-binding domain-containing protein && PF12849:PBP superfamily domain	-	177	230	207	88	45	60	79.0001612343905	88.8031621412559	71.7809625705758	37.2020901879246	26.6167458333919	25.1740576156233
MUW98_RS20280	145.049340780982	174.959886594104	192.849230224074	408.291015919744	2810.23408234864	602.063384916602	-2.89633070635964	1.54167376603283e-05	0.000212233337426125	MUW98_RS20280	NC_999999999.1	4406446	4407972	-	1527	protein_coding	YjjI family glycine radical enzyme && PF11230:Protein of unknown function (DUF3029)	-	142	198	243	422	2076	627	34.9890050678149	42.2040688068267	46.5193613242469	98.4885305113518	677.888599973112	145.230572662863
MUW98_RS03000	29.6227526947076	38.8799747986898	28.5702563294925	89.9788257832612	128.599343845434	93.1421823555189	-1.67882132003266	1.57359265363529e-05	0.000215839690527721	MUW98_RS03000	NC_999999999.1	637489	637989	+	501	protein_coding	recombination regulator RecX && PF02631:RecX family	-	29	44	36	93	95	97	21.7792318379867	28.5853240488021	21.0054157587418	66.1542067828683	94.5487731234059	68.4799689050943
MUW98_RS20975	527.080703119626	462.14151862988	459.504955966004	829.159717164031	1275.16402002525	1164.75739378603	-1.17387116047151	1.65593477484711e-05	0.000226311085895772	MUW98_RS20975	NC_999999999.1	4556130	4557104	-	975	protein_coding	HlyD family efflux transporter periplasmic adaptor subunit && PF13437:HlyD family secretion protein|PF13533:Biotin-lipoyl like	-	516	523	579	857	942	1213	199.125725829495	174.59236277947	173.596296235899	313.248103244246	481.743990125846	440.0334902799
MUW98_RS17645	992.872952388132	623.846868360795	480.139029981748	1822.79685780284	3099.92102532678	1841.71861606067	-1.68999022711088	1.71073453525113e-05	0.000232956341767771	MUW98_RS17645	NC_999999999.1	3851444	3851827	+	384	protein_coding	DUF3461 family protein && PF11944:Protein of unknown function (DUF3461)	-	972	706	605	1884	2290	1918	952.395481915234	598.413862926467	460.564709458437	1748.48502786293	2973.54336394606	1766.63538338556
MUW98_RS10495	357.515980798196	241.232570910052	213.483304239819	77.4011404587193	111.001538898164	53.7728063083408	1.75183896642879	1.7421773933041e-05	0.000236384644875649	MUW98_RS10495	NC_999999999.1	2271869	2272972	+	1104	protein_coding	enoyl-CoA hydratase/isomerase family protein && PF16113:Enoyl-CoA hydratase/isomerase	-	350	273	269	80	82	56	119.283742590922	80.4862591840993	71.2278300218869	25.8245734753132	37.0352087858101	17.9410765688156
MUW98_RS21265	5.10737115425994	7.0690863270345	20.6340740157446	77.4011404587193	50.0860602345375	118.108128141534	-2.88870280629374	1.78020202254649e-05	0.000240678208926357	MUW98_RS21265	NC_999999999.1	4618980	4619156	+	177	protein_coding	hypothetical protein && -	-	5	8	26	80	37	123	10.6286724633073	14.711091267026	42.9404497290286	161.075305744327	104.231377186356	245.788404906438
MUW98_RS09315	4176.80812995378	3634.39400788661	3261.77093095039	7972.31746724809	6323.02668528445	8509.54659829493	-1.04248589018762	1.82637032797812e-05	0.000246038174183338	adhE	NC_999999999.1	1992004	1994667	-	2664	protein_coding	bifunctional acetaldehyde-CoA/alcohol dehydrogenase && PF00171:Aldehyde dehydrogenase family|PF00465:Iron-containing alcohol dehydrogenase	Aldedh	4089	4113	4110	8240	4671	8862	577.517536136343	502.519198267935	450.997472920658	1102.31377591022	874.270179188296	1176.59519714138
MUW98_RS18180	269.669196944925	293.367082571932	255.545070502683	125.776853245419	131.306698452706	92.1819536714414	1.23198084593768	1.83934637637028e-05	0.000246904431731982	MUW98_RS18180	NC_999999999.1	3953904	3955826	+	1923	protein_coding	methyl-accepting chemotaxis protein && PF00672:HAMP domain|PF12729:Four helix bundle sensory module for signal transduction|PF00015:Methyl-accepting chemotaxis protein (MCP) signalling domain	HAMP	264	332	322	130	97	96	51.6543532881358	56.1936146135932	48.9489177938369	24.0921917913219	25.1514176176378	17.6571861216603
MUW98_RS10955	3674.2428083746	3941.89926311261	3648.26300962991	1985.33925276615	2220.03077796328	1679.43996845157	0.937070382107563	1.88792956617524e-05	0.000252527316440178	fadJ	NC_999999999.1	2363372	2365519	+	2148	protein_coding	fatty acid oxidation complex subunit alpha FadJ && PF00378:Enoyl-CoA hydratase/isomerase|PF02737:3-hydroxyacyl-CoA dehydrogenase, NAD binding domain|PF00725:3-hydroxyacyl-CoA dehydrogenase, C-terminal domain	3HCDH_N	3597	4461	4597	2052	1640	1749	630.069484966613	675.967966199369	625.614396049438	340.451555793543	380.697118245199	287.995086645549
MUW98_RS10110	4.08589692340795	68.9235916885864	167.453446820081	728.538234567696	946.220435241668	1505.63857663354	-3.72287605327168	1.91724634104131e-05	0.000255542515844799	amoH	NC_999999999.1	2175327	2176874	+	1548	protein_coding	amonabactin biosynthesis glycine adenylation protein AmoH && PF13193:AMP-binding enzyme C-terminal domain|PF00501:AMP-binding enzyme	AMP-binding	4	78	211	753	699	1568	0.972235155558347	16.4003008747223	39.8453830259897	173.354956596492	225.152222215719	358.265218924566
MUW98_RS01665	564.875249661149	442.701531230536	428.553844942387	62.8884266227094	200.34424093815	75.8580660421237	2.08947849143921	1.99586142138531e-05	0.000265084129629063	MUW98_RS01665	NC_999999999.1	363527	364405	-	879	protein_coding	cation diffusion facilitator family transporter && PF01545:Cation efflux family|PF16916:Dimerisation domain of Zinc Transporter	-	553	501	540	65	148	79	236.71105560432	185.514141110078	179.585551111427	26.353404331463	83.9542833309898	31.788333618272
MUW98_RS21790	2984.74770254951	2779.91819810632	2478.46973658347	5092.027527928	4647.1741833829	5399.36589056786	-0.877178960699316	2.05666644715791e-05	0.000271862620974312	secY	NC_999999999.1	4728746	4730074	-	1329	protein_coding	preprotein translocase subunit SecY && PF00344:SecY translocase	-	2922	3146	3123	5263	3433	5623	827.251410983865	770.480952155127	686.93162404251	1411.30419621363	1288.00883136873	1496.48596682899
MUW98_RS14185	282.948361946001	175.843522384983	160.310882737708	59.9858838555075	78.5132836108966	40.3296047312556	1.7976046313918	2.06131255563768e-05	0.000271862620974312	mltF	NC_999999999.1	3092522	3094012	+	1491	protein_coding	membrane-bound lytic murein transglycosylase MltF && PF01464:Transglycosylase SLT domain|PF00497:Bacterial extracellular solute-binding proteins, family 3	-	277	199	202	62	58	42	69.9011646148217	43.4413789150283	39.6041077132459	14.8192522236606	19.3963659106917	9.96325378871853
MUW98_RS20420	899.918797380601	625.614139942553	534.105069715234	87.0762830160592	277.50384724541	143.07407392755	2.02443232448822	2.19651628265174e-05	0.000288684997148514	argC	NC_999999999.1	4439282	4440289	-	1008	protein_coding	N-acetyl-gamma-glutamyl-phosphate reductase && PF01118:Semialdehyde dehydrogenase, NAD binding domain|PF02774:Semialdehyde dehydrogenase, dimerisation domain	-	881	708	673	90	205	149	328.849860696579	228.612985270168	195.173584866133	31.8195637463681	101.40592881829	52.2823719399074
MUW98_RS08215	159.34998001291	249.185293027966	229.355668867315	465.37435700805	656.533492263532	485.875714143222	-1.3312712154492	2.21453425326283e-05	0.000290042472337062	flgL	NC_999999999.1	1722194	1723402	+	1209	protein_coding	flagellar hook-associated protein FlgL && PF00669:Bacterial flagellin N-terminal helical region	-	156	282	289	481	485	506	48.5490329291716	75.9190870039638	69.8776110259274	141.785238887042	200.025542095606	148.031371221465
MUW98_RS09510	375.902516953531	331.363421579742	388.079315142273	625.981723459892	1177.69925416345	1046.64926564449	-1.37910227331769	2.23963519758706e-05	0.00029231501610029	MUW98_RS09510	NC_999999999.1	2035693	2036772	-	1080	protein_coding	HBL/NHE enterotoxin family protein && PF05791:Bacillus haemolytic enterotoxin (HBL)	-	368	375	489	647	870	1090	128.205409179627	113.014893848247	132.358431103868	213.49748771452	401.666410733908	356.970467920799
MUW98_RS05240	308.4852177173	242.116206700932	284.90894506355	138.354538569961	82.5743155218051	85.4603528828988	1.44317363276164	2.27517218749697e-05	0.000295929292801331	MUW98_RS05240	NC_999999999.1	1075635	1076774	-	1140	protein_coding	hypothetical protein && -	-	302	274	359	143	61	89	99.6745715532686	78.2300991522181	92.0568487561291	44.7036958738449	26.6805637619982	27.6130704784703
MUW98_RS12240	3264.63164180295	2437.95114703602	2376.8866029675	261.228849048178	1073.46610178347	479.15411335468	2.15644113690269	2.30059535212803e-05	0.000298207754921887	cobB	NC_999999999.1	2656483	2657256	-	774	protein_coding	NAD-dependent protein deacylase && PF02146:Sir2 family	SIR2	3196	2759	2995	270	793	499	1553.63177858224	1160.21615675279	1131.15566031127	124.318295567206	510.86040691578	228.028500310406
MUW98_RS07405	33.7086496181156	71.5744990612243	42.8553844942387	138.354538569961	529.287825721734	184.363907342883	-2.52046403192592	2.31349621485704e-05	0.000298853004193176	MUW98_RS07405	NC_999999999.1	1552501	1553865	+	1365	protein_coding	sucrose-specific PTS transporter subunit IIBC && PF02378:Phosphotransferase system, EIIC|PF00367:phosphotransferase system, EIIB	-	33	81	54	143	391	192	9.09627485101512	19.3143695508564	11.5645201045381	37.3349547957386	142.828253062789	49.7505771603703
MUW98_RS10245	2214.55613248711	1518.08628873066	1879.2879718955	310.572076090611	855.524055898046	412.898334153331	1.83107687506241	2.33490417742311e-05	0.000300589029257337	MUW98_RS10245	NC_999999999.1	2209846	2210118	+	273	protein_coding	hypothetical protein && -	-	2168	1718	2368	321	632	430	2987.98846621224	2048.27696841799	2535.62811180983	419.039177952171	1154.31529329517	557.102817160397
MUW98_RS10450	234.939073095957	146.683541285966	126.185298788592	21.2853136261478	59.5618013599905	18.2443449974728	2.37536172142006	2.37945408950848e-05	0.000305282341007686	MUW98_RS10450	NC_999999999.1	2260935	2261357	-	423	protein_coding	MerR family DNA-binding transcriptional regulator && PF13411:MerR HTH family regulatory protein	-	230	166	159	22	44	19	204.583099754724	127.730875770614	109.88116718713	18.5350839411468	51.8659488548553	15.8870323415855
MUW98_RS05770	4429.11226497422	3449.71412759284	2864.96181526299	7167.34560647741	10845.6625567328	7874.8354381197	-1.26879116173234	2.57235408206558e-05	0.000328912528730555	MUW98_RS05770	NC_999999999.1	1184658	1185260	-	603	protein_coding	nitroreductase family protein && PF00881:Nitroreductase family	Nitroreductase	4336	3904	3610	7408	8012	8201	2705.54179527675	2107.27233711549	1750.0739356651	4378.20311146047	6625.11844117359	4810.37624113676
MUW98_RS21575	43.9233919266355	46.8326969166036	57.1405126589849	135.451995802759	124.538311934526	120.028585509689	-1.35825983764103	2.80698651632987e-05	0.000357701119580955	rsmD	NC_999999999.1	4687293	4687922	+	630	protein_coding	16S rRNA (guanine(966)-N(2))-methyltransferase RsmD && PF03602:Conserved hypothetical protein 95	-	43	53	72	140	92	125	25.6808971803912	27.3818942809467	33.4086136353322	79.1953586576273	72.814403522206	70.1776804562515
MUW98_RS20835	72.5246703904911	100.734480160242	134.915099333714	279.611619907124	243.661914654507	372.568729422076	-1.53752053607366	2.84020884685672e-05	0.000360716086543553	MUW98_RS20835	NC_999999999.1	4527169	4528089	+	921	protein_coding	triacylglycerol lipase && PF00561:alpha/beta hydrolase fold	Abhydrolase_1	71	114	170	289	180	388	29.0055432891169	40.2877849601047	53.9579943350235	111.827973869972	97.4502355593891	149.00527436027
MUW98_RS05940	133.81312424161	130.778097050138	115.868261780719	44.5056557637636	29.7809006799953	53.7728063083408	1.55855018671121	2.93870864151759e-05	0.000371973456235045	MUW98_RS05940	NC_999999999.1	1221157	1222017	+	861	protein_coding	Vmh family MBL fold metallo-hydrolase && -	-	131	148	146	46	22	56	57.2466964940087	55.9482791566513	49.5696909629929	19.039999119778	12.7405902239279	23.0045859837078
MUW98_RS15625	1296.25079895117	801.457662327536	762.667120351174	338.629989506897	165.14863104361	365.847128633533	1.71521247118463	3.1077598097433e-05	0.000392055852921463	MUW98_RS15625	NC_999999999.1	3402418	3404064	-	1647	protein_coding	NAD(P)-binding protein && PF13450:NAD(P)-binding Rossmann-like domain|PF07992:Pyridine nucleotide-disulphide oxidoreductase|PF14691:Dihydroprymidine dehydrogenase domain II, 4Fe-4S cluster|PF00037:4Fe-4S binding domain	Pyr_redox_2	1269	907	961	350	122	381	289.901397450013	179.242856778772	170.567504496721	75.7332664758731	36.9348423663364	81.8202726893215
MUW98_RS10100	1.02147423085199	32.6945242625346	59.5213673531093	295.091847998867	353.309776249035	453.227938884587	-3.55647981807088	3.1332683258962e-05	0.000393956270842682	dhbA	NC_999999999.1	2168294	2169043	+	750	protein_coding	2%2C3-dihydro-2%2C3-dihydroxybenzoate dehydrogenase && PF00106:short chain dehydrogenase	adh_short	1	37	75	305	261	472	0.501673340268107	16.0571561179589	29.2325369309157	144.927506343458	173.519889437048	222.592373978357
MUW98_RS07180	311.549640409856	323.410699461828	303.955782616545	148.029681127301	162.441276436338	165.159333661333	0.98171822990239	3.40822615122033e-05	0.000427103954897113	MUW98_RS07180	NC_999999999.1	1495736	1496215	+	480	protein_coding	putative 4-hydroxy-4-methyl-2-oxoglutarate aldolase && PF03737:Demethylmenaquinone methyltransferase	-	305	366	383	153	120	172	239.07870122152	248.18070689075	233.251284261264	113.595842574534	124.655092986385	126.74089090399
MUW98_RS10865	143.006392319278	110.454473859914	147.612991035711	317.344675880749	270.73546072723	288.068605223254	-1.1281773017128	3.72236171043243e-05	0.000464925442773216	MUW98_RS10865	NC_999999999.1	2342706	2344076	-	1371	protein_coding	L-serine ammonia-lyase && PF03313:Serine dehydratase alpha chain|PF03315:Serine dehydratase beta chain	-	140	125	186	328	200	300	38.4213717929622	29.6756832861918	39.6590216568221	85.2606487079926	72.7382015967237	77.3950786651002
MUW98_RS18520	8.1717938468159	76.8763138065002	86.5043872198522	358.947788877311	674.131297210802	301.51180680034	-2.95547727023833	4.11668132197055e-05	0.000512479272160823	MUW98_RS18520	NC_999999999.1	4028522	4029361	+	840	protein_coding	ABC transporter substrate-binding protein && PF01497:Periplasmic binding protein	Peripla_BP_2	8	87	109	371	498	314	3.58338100191505	33.7107283364485	37.9326967317834	157.400775332034	295.610649081999	132.214749979578
MUW98_RS18790	1039.86076700732	790.854032836985	740.44580987268	1918.58076912051	1558.08257648521	1834.99701527213	-1.04750730949883	4.13996763023034e-05	0.000513682825698317	metQ	NC_999999999.1	4084713	4085513	+	801	protein_coding	methionine ABC transporter substrate-binding lipoprotein MetQ && PF03180:NLPA lipoprotein	-	1018	895	933	1983	1151	1911	478.18676066754	363.679388743123	340.498838408793	882.27188886559	716.494442084042	843.835354124294
MUW98_RS22420	4.08589692340795	9.71999369967244	18.2532193216202	50.3107412981676	300.516361407225	42.2500620994106	-3.6013199558658	4.2195427890304e-05	0.000521839849187628	MUW98_RS22420	NC_999999999.1	4851540	4852985	-	1446	protein_coding	amino acid permease && PF13520:Amino acid permease	-	4	11	23	52	222	44	1.04081605864752	2.47601095235993	4.64971195996584	12.8158464217737	76.5516753609336	10.7625189612575
MUW98_RS08860	580.197363123929	542.552375599898	512.677377468115	1543.18523789572	894.780697703494	1888.76982158047	-1.40434617923144	4.253425132303e-05	0.000524311098008069	MUW98_RS08860	NC_999999999.1	1864720	1866135	-	1416	protein_coding	FAD-dependent oxidoreductase && PF14691:Dihydroprymidine dehydrogenase domain II, 4Fe-4S cluster|PF07992:Pyridine nucleotide-disulphide oxidoreductase	Pyr_redox_2	568	614	646	1595	661	1967	150.927148978964	141.134531843031	133.36312752381	401.429863534689	232.759933514126	491.327024848539
MUW98_RS13325	83.760886929863	91.8981222514485	80.1554413688539	323.149761415153	148.904503399976	415.779020205564	-1.79762161530007	4.43764875204828e-05	0.00054523814634287	araC	NC_999999999.1	2913555	2914415	-	861	protein_coding	arabinose operon transcriptional regulator AraC && PF02311:AraC-like ligand binding domain|PF12833:Helix-turn-helix domain	AraC_binding	82	104	101	334	110	433	35.8338100191505	39.3150069749442	34.291361556591	138.246950130562	63.7029511196394	177.874745195455
MUW98_RS16080	35.7515980798196	42.414517962207	49.204330345237	319.279704392217	64.9765105745351	320.71638048189	-2.46928452645461	4.62198445415172e-05	0.000566043031203257	malX	NC_999999999.1	3502740	3504326	-	1587	protein_coding	maltose/glucose-specific PTS transporter subunit IIBC && PF02378:Phosphotransferase system, EIIC|PF00367:phosphotransferase system, EIIB	-	35	48	62	330	48	334	8.29799948458589	9.84447317301932	11.4203988009878	74.105297798725	15.0811454652716	74.4387524718561
MUW98_RS01635	608.798641587785	605.290516752329	465.853901817002	1167.78970667093	2711.41563918321	1311.67238244988	-1.62723340739027	4.68432120157834e-05	0.000571820698134418	MUW98_RS01635	NC_999999999.1	356382	357104	+	723	protein_coding	response regulator && PF00486:Transcriptional regulatory protein, C terminal|PF00072:Response regulator receiver domain	Response_reg	596	685	587	1207	2003	1366	310.163185476962	308.375909521192	237.337471347821	594.951024272341	1381.37843016171	668.254586412625
MUW98_RS20920	73.5461446213431	170.541707639707	262.687634585056	1142.63433602184	370.907581196305	1030.32537801517	-2.32661275629455	4.92610171641615e-05	0.000599395344332959	MUW98_RS20920	NC_999999999.1	4542754	4544373	-	1620	protein_coding	alpha-amylase family protein && PF00128:Alpha amylase, catalytic domain	-	72	193	331	1181	274	1073	16.7224446756036	38.7766658003763	59.728208173661	259.804773818494	84.334556736468	234.268692403069
MUW98_RS04170	131.770175779906	168.774436057949	190.46837552995	607.598952600947	291.040620281772	1166.67785115418	-2.07274160702188	5.13272161772209e-05	0.000622528165339154	yjiM	NC_999999999.1	848573	849724	+	1152	protein_coding	putative 2-hydroxyacyl-CoA dehydratase YjiM && PF06050:2-hydroxyglutaryl-CoA dehydratase, D-component	HGD-D	129	191	240	628	215	1215	42.1327219365793	53.9646118125379	60.9011186060743	194.276114206992	93.0584895558084	373.038232675262
MUW98_RS03445	638.421394282492	417.076093295036	351.572876499032	989.767083615873	1430.83690994341	1163.79716510195	-1.34956689512631	5.59012689095369e-05	0.000675832007457606	deoA	NC_999999999.1	710891	712222	+	1332	protein_coding	thymidine phosphorylase && PF02885:Glycosyl transferase family, helical bundle domain|PF07831:Pyrimidine nucleoside phosphorylase C-terminal domain|PF00591:Glycosyl transferase family, a/b domain	Glycos_trans_3N	625	472	443	1023	1057	1212	176.546079767774	115.336280857022	97.2223262792465	273.705580766056	395.676976836664	321.831049184237
MUW98_RS08250	1216.57580894472	744.021335920381	708.701080617688	283.48167693006	354.663453552671	408.097190732944	1.35086822450471	5.97700796004458e-05	0.000720296294737641	MUW98_RS08250	NC_999999999.1	1732340	1733374	+	1035	protein_coding	sensor histidine kinase && PF00512:His Kinase A (phospho-acceptor) domain|PF13188:PAS domain|PF02518:Histidine kinase-, DNA gyrase B-, and HSP90-like ATPase	HATPase_c	1191	842	893	293	262	425	432.965904535736	264.788982595406	252.218893519881	100.88800037689	126.220809130176	145.23728650946
MUW98_RS06620	9.19326807766789	64.5054127341898	57.9341308903597	882.3730012294	37.9029645018122	981.35371512722	-3.85083709855627	6.05259905456087e-05	0.000727082918274	MUW98_RS06620	NC_999999999.1	1364713	1365978	-	1266	protein_coding	RidA family protein && PF01042:Endoribonuclease L-PSP	Ribonuc_L-PSP	9	73	73	912	28	1022	2.67479861517356	18.7679709973582	16.8560442018708	256.72808209392	11.0279387160151	285.526706720772
MUW98_RS11075	495.415001963214	296.901625735449	284.115326832175	5.80508553440395	83.9279928254412	7.68182947262012	3.48219163518064	6.4284149291891e-05	0.000769777178187343	xdhC	NC_999999999.1	2398749	2399234	+	486	protein_coding	xanthine dehydrogenase iron sulfur-binding subunit XdhC && PF00111:2Fe-2S iron-sulfur cluster binding domain|PF01799:[2Fe-2S] binding domain	Fer2	485	336	358	6	62	8	375.48081794758	225.025210862287	215.33432554049	4.39974214764596	63.6100062975793	5.82214830451865
MUW98_RS00955	189.99420693847	258.021650936759	216.657777165318	1149.40693581198	327.589907479948	1136.91076194778	-1.97603945134577	6.71476997096792e-05	0.000801522542104145	mglA	NC_999999999.1	211904	213424	+	1521	protein_coding	galactose/methyl galactoside ABC transporter ATP-binding protein MglA && PF00005:ABC transporter	ABC_tran	186	292	273	1188	242	1184	46.0114602021045	62.4858679359775	52.4686560298486	278.355284275921	79.3334188105331	275.32904881487
MUW98_RS05290	489.286156578102	426.796086994708	442.838973107133	1103.93376579248	740.461485088973	1366.4054174423	-1.24144697910877	6.86411691795887e-05	0.00081676495314009	ribBA	NC_999999999.1	1083718	1084827	+	1110	protein_coding	bifunctional 3%2C4-dihydroxy-2-butanone-4-phosphate synthase/GTP cyclohydrolase II && PF00926:3,4-dihydroxy-2-butanone 4-phosphate synthase|PF00925:GTP cyclohydrolase II	DHBP_synthase	479	483	558	1141	547	1423	162.365898640826	141.629043187987	146.952753220279	366.332044168998	245.716525634424	453.431270286306
MUW98_RS07895	252.304135020441	416.192457504156	196.023703149573	639.526923040168	992.245463565297	830.59781172705	-1.50980775470784	7.27094391429969e-05	0.000862452844174164	MUW98_RS07895	NC_999999999.1	1652917	1656066	+	3150	protein_coding	efflux RND transporter permease subunit && PF00873:AcrB/AcrD/AcrF family	ACR_tran	247	471	247	661	733	865	29.5031702491006	48.6674422880222	22.9220210220196	74.7830458181309	116.028169090819	97.1259097514521
MUW98_RS13030	352.408609643936	216.490768765432	209.515213082945	772.076376075725	492.738538523558	977.51280039091	-1.5283367126577	7.44062153747497e-05	0.000879812678349705	MUW98_RS13030	NC_999999999.1	2839367	2840752	-	1386	protein_coding	tryptophanase && PF01212:Beta-eliminating lyase	Beta_elim_lyase	345	245	264	798	364	1018	93.6565489136888	57.5348550500166	55.6810227255536	205.187974703852	130.950804753374	259.785013470778
MUW98_RS11025	20.4294846170398	44.1817895439656	49.204330345237	134.484481547025	101.525797772711	212.210539181131	-1.97383633830259	7.49679863797817e-05	0.000883685139451677	MUW98_RS11025	NC_999999999.1	2381471	2381986	+	516	protein_coding	NTP transferase domain-containing protein && PF12804:MobA-like NTP transferase domain	-	20	50	62	139	75	221	14.5835273333752	31.5390401436968	35.1243660797824	96.0013504657866	72.4738912711542	151.485867440681
MUW98_RS22220	174.67209347569	134.312640213655	134.915099333714	295.091847998867	747.229871607154	385.051702315083	-1.68412113964883	7.66534339792977e-05	0.000900737548192869	MUW98_RS22220	NC_999999999.1	4806053	4806595	+	543	protein_coding	cupin domain-containing protein && PF07883:Cupin domain|PF12844:Helix-turn-helix domain	Cupin_2	171	152	170	305	552	401	118.489145284318	91.1112337587635	91.5199130433823	200.176113734058	506.884797999887	261.200551214185
MUW98_RS20390	52.0951857734514	69.8072274794657	69.8384043609816	125.776853245419	209.819982063603	179.562763922495	-1.42064722311684	8.28584279932194e-05	0.000970627299349142	MUW98_RS20390	NC_999999999.1	4433360	4433821	+	462	protein_coding	hypothetical protein && -	-	51	79	88	130	155	187	41.5346434312881	55.6561659055263	55.6810227255536	100.279837261281	167.286055522855	143.162468130753
MUW98_RS05960	1219.64023163727	716.628626403122	782.507576135544	437.316443591764	258.552364994504	341.841411531595	1.38771025635943	8.35350128257252e-05	0.000975523431512804	MUW98_RS05960	NC_999999999.1	1225716	1228205	-	2490	protein_coding	PBP1A family penicillin-binding protein && PF00912:Transglycosylase|PF17092:Penicillin-binding protein OB-like domain|PF00905:Penicillin binding protein transpeptidase domain	-	1194	811	986	452	191	356	180.421074783169	106.01069368011	115.756150256558	64.692112252857	38.2475867636941	50.5685146111746
MUW98_RS06895	243.110866942773	122.825374932224	173.008774439704	63.8559408784434	41.9639964127206	67.216007885426	1.63128428311174	8.58480785277062e-05	0.000994630014872667	MUW98_RS06895	NC_999999999.1	1429260	1430990	+	1731	protein_coding	4Fe-4S binding protein && PF13237:4Fe-4S dicluster domain|PF12838:4Fe-4S dicluster domain	-	238	139	218	66	31	70	51.7323461801601	26.1364080331197	36.8150956149024	13.5881117974092	8.92965426361165	14.3031113026953
MUW98_RS06940	70.4817219287871	106.036294905518	105.551224772847	29.9929419277537	17.5978049472699	34.5682326267905	1.7667131169681	8.5991024709521e-05	0.000994630014872667	MUW98_RS06940	NC_999999999.1	1439964	1441070	-	1107	protein_coding	hypothetical protein && -	-	69	120	133	31	13	36	23.4522089962733	35.2826985672576	35.1212954996548	9.9799029202701	5.85552378978503	11.5022929918539
MUW98_RS05570	37.7945465415235	46.8326969166036	54.7596579648606	113.199167920877	125.891989238162	114.267213405224	-1.33581424752115	8.60515337255758e-05	0.000994630014872667	fldB	NC_999999999.1	1146168	1146686	-	519	protein_coding	flavodoxin FldB && PF00258:Flavodoxin	-	37	53	69	117	93	119	26.8235745519074	33.2381375664671	38.8640664399457	80.339800256726	89.3481591347501	81.0978143168428
MUW98_RS09815	221.659908094881	291.599810990173	249.989742883059	112.231653665143	134.014053059979	102.744469196294	1.1333534821625	8.62258788078903e-05	0.000994630014872667	MUW98_RS09815	NC_999999999.1	2101708	2103864	-	2157	protein_coding	chemotaxis protein CheA && PF02895:Signal transducing histidine kinase, homodimeric domain|PF02518:Histidine kinase-, DNA gyrase B-, and HSP90-like ATPase|PF01584:CheW-like domain|PF01627:Hpt domain	Hpt	217	330	315	116	99	107	37.8522652427605	49.7957140071274	42.6900747948003	19.1654970882158	22.8852187401987	17.5453961596881
MUW98_RS15635	372.838094260975	319.876156298311	322.209001938165	112.231653665143	188.161145205425	138.272930507162	1.21484233478577	8.99248174823459e-05	0.00103413540104698	MUW98_RS15635	NC_999999999.1	3406492	3408204	+	1713	protein_coding	methyl-accepting chemotaxis protein && PF00015:Methyl-accepting chemotaxis protein (MCP) signalling domain	-	365	362	406	116	139	144	80.1710898414444	68.7827248864147	69.2843548975584	24.1330865261421	40.4601469354525	29.7327223397134
MUW98_RS06900	355.473032336492	130.778097050138	155.549173349459	63.8559408784434	35.1956098945399	59.5341784128059	2.00958334515375	9.19332614605173e-05	0.00105401903413092	MUW98_RS06900	NC_999999999.1	1431001	1431621	+	621	protein_coding	molecular chaperone TorD family protein && PF02613:Nitrate reductase delta subunit	-	348	148	196	66	26	62	210.848215475001	77.570802502217	92.2637236466903	37.8760410971261	20.8762152505379	35.3125951513196
MUW98_RS04790	123.59838193309	252.719836191483	273.004671592928	801.101803747745	442.652478289021	809.472780677345	-1.66024214632873	9.40835296035025e-05	0.00107355924388019	MUW98_RS04790	NC_999999999.1	976673	979684	+	3012	protein_coding	glycosyl hydrolase family 18 protein && PF00704:Glycosyl hydrolases family 18|PF06483:Chitinase C	-	121	286	344	828	327	843	15.1151579114644	30.9057462698951	33.3864299609395	97.9687604111286	54.1330881893067	98.992468296177
MUW98_RS07410	20.4294846170398	36.2290674260518	49.204330345237	107.394082386473	226.064109707237	104.664926564449	-2.03924476162225	9.42068159396454e-05	0.00107355924388019	MUW98_RS07410	NC_999999999.1	1553865	1555280	+	1416	protein_coding	sucrose-6-phosphate hydrolase && PF00251:Glycosyl hydrolases family 32 N-terminal domain	-	20	41	62	111	167	109	5.31433623165367	9.42429284293856	12.7995571307682	27.9364983400317	58.8062161828427	27.2265611126033
MUW98_RS05465	63.3314023128232	41.5308821713277	44.4426209569883	129.646910268355	112.3552162018	150.75590340017	-1.40223944914569	0.000101937971278704	0.00115816273392552	MUW98_RS05465	NC_999999999.1	1119314	1119667	-	354	protein_coding	DsrE/DsrF/TusD sulfur relay family protein && PF02635:DsrE/DsrF-like family	-	62	47	56	134	83	157	65.8977692725056	43.213830596889	46.2435612466462	134.900568560874	116.908166303616	156.864957602889
MUW98_RS10040	329.936176565192	251.836200400604	289.670654451799	92.8813685504632	158.380244525429	96.0228684077515	1.33361411539508	0.000103948448619101	0.00117745810267643	MUW98_RS10040	NC_999999999.1	2152146	2152538	+	393	protein_coding	MAPEG family protein && PF01124:MAPEG family	-	323	285	365	96	117	100	309.237574249234	236.0372134113	271.498116533949	87.0544400511323	148.444232869283	89.9988573790096
MUW98_RS22360	4401.53246074121	3189.92520507432	3014.16204276145	7495.33293917123	6351.45390866081	9952.77031046344	-1.16627789822106	0.000104302181919989	0.00117792763533592	MUW98_RS22360	NC_999999999.1	4837008	4838006	+	999	protein_coding	BMP family ABC transporter substrate-binding protein && PF02608:Basic membrane protein	-	4309	3610	3798	7747	4692	10365	1622.90572313459	1176.16941777923	1111.36311575193	2763.63262847135	2341.8686538223	3669.72367964204
MUW98_RS06425	344.23681579712	235.930756164776	250.783361114434	120.939281966749	136.721407667251	107.545612616682	1.18760605014245	0.000106252335478042	0.00119636958036768	ychF	NC_999999999.1	1323090	1324181	-	1092	protein_coding	redox-regulated ATPase YchF && PF06071:Protein of unknown function (DUF933)|PF01926:50S ribosome-binding GTPase	-	337	267	316	125	101	112	116.11532669667	79.5823560197326	84.5923229868988	40.7943124953437	46.1178182843403	36.27646251277
MUW98_RS22690	57.2025569277113	85.7126717152933	96.8214242277245	203.177993704138	178.685404079972	206.449167076666	-1.2920429787265	0.000108404053223171	0.00121643696020059	MUW98_RS22690	NC_999999999.1	4905921	4906793	-	873	protein_coding	transporter substrate-binding domain-containing protein && PF00497:Bacterial extracellular solute-binding proteins, family 3	-	56	97	122	210	132	215	24.1354871606649	36.164766031439	40.85188437081	85.7269346293904	75.3927710158206	87.1071415147699
MUW98_RS01980	54.1381342351553	92.7817580423278	98.408660690474	816.582031839489	71.7448970927159	1012.0810330177	-2.95325827590404	0.000108679548140933	0.00121643696020059	MUW98_RS01980	NC_999999999.1	438740	439879	-	1140	protein_coding	amidohydrolase/deacetylase family metallohydrolase && PF01979:Amidohydrolase family	Amidohydro_1	53	105	124	844	53	1054	17.4925572593485	29.9786876313244	31.7967945564346	263.845589633042	23.1814734325558	327.013216677615
MUW98_RS17415	68.4387734670832	152.868991822121	192.849230224074	930.7487140161	230.125141618145	878.609245930926	-2.29925295517235	0.000109596492341784	0.00122307091453612	MUW98_RS17415	NC_999999999.1	3792701	3794809	+	2109	protein_coding	alpha-amylase && PF00128:Alpha amylase, catalytic domain	-	67	173	243	962	170	915	11.9530987901718	26.6991658183739	33.6818704324917	162.558894086709	40.1922537841356	153.45253257091
MUW98_RS02420	18.3865361553358	72.4581348521036	65.8703132041076	220.59325030735	194.929531723605	210.290081812976	-1.99275606818473	0.000121523771751064	0.00135217600898234	MUW98_RS02420	NC_999999999.1	528343	529329	+	987	protein_coding	sodium:calcium antiporter && PF01699:Sodium/calcium exchanger protein	Na_Ca_ex	18	82	83	228	144	219	6.86179340792243	27.0411320478237	24.5825791820263	82.3246585437949	72.7470451470698	78.4795507400124
MUW98_RS00945	159.34998001291	225.327126674225	240.466324106562	1699.92254732462	224.710432403601	1571.89435583489	-2.48374430855744	0.000123147456302924	0.00136621236816068	MUW98_RS00945	NC_999999999.1	207551	210628	+	3078	protein_coding	beta-galactosidase && PF02929:Beta galactosidase small chain|PF16353:Domain of unknown function(DUF4981)|PF00703:Glycosyl hydrolases family 2|PF02836:Glycosyl hydrolases family 2, TIM barrel domain|PF02837:Glycosyl hydrolases family 2, sugar binding domain	-	156	255	303	1757	166	1637	19.0694544546356	26.9649571287045	28.7766689086012	203.430182984578	26.8911571614554	188.109015286125
MUW98_RS22565	122.576907702239	105.152659114638	107.138461235597	225.43082158602	356.017130856307	222.773054705983	-1.26191122547725	0.000126140134092261	0.00139530963576543	MUW98_RS22565	NC_999999999.1	4883207	4883542	-	336	protein_coding	DUF2799 domain-containing protein && PF10973:Protein of unknown function (DUF2799)	-	120	119	135	233	263	232	134.376787571814	115.275191725212	117.452157311715	247.131945096792	390.289160183563	244.218327987755
MUW98_RS08550	303.37784656304	325.177971043587	281.734472138051	158.672337940375	154.319212614521	166.11956234541	0.924813539081096	0.000126659241489894	0.00139695514298211	MUW98_RS08550	NC_999999999.1	1799146	1801227	+	2082	protein_coding	methyl-accepting chemotaxis protein && PF00015:Methyl-accepting chemotaxis protein (MCP) signalling domain|PF07238:PilZ domain	-	297	368	355	164	114	173	53.6732644307016	57.5301177214822	49.8441431819167	28.0721300140869	27.3019800200728	29.3896845069236
MUW98_RS09395	198.166000785286	263.323465682035	292.845127377298	1259.70356096566	362.785517374488	1148.43350615671	-1.87732240825211	0.000127394267893234	0.00140096553496583	MUW98_RS09395	NC_999999999.1	2010485	2012485	-	2001	protein_coding	methyl-accepting chemotaxis protein && PF00672:HAMP domain|PF00015:Methyl-accepting chemotaxis protein (MCP) signalling domain	HAMP	194	298	369	1302	268	1196	36.4784962563766	48.4727148907144	53.9070770989899	231.88685975764	66.7817389712169	211.404212574418
MUW98_RS07295	1087.87005585737	523.996023991432	587.277491217345	321.214732903685	220.649400492692	247.739000491999	1.47617931980464	0.000129085578406577	0.00141543837717909	MUW98_RS07295	NC_999999999.1	1523715	1525058	-	1344	protein_coding	APC family permease && PF13520:Amino acid permease	-	1065	593	740	332	163	258	298.148497424963	143.609640111451	160.952956316053	88.0341263649518	60.472559990419	67.8969058414234
MUW98_RS19050	1005.13064315836	850.057630825899	811.871450696411	1481.26432552874	2827.83188729591	1963.66765893852	-1.23361716499031	0.000131528453419661	0.00143804442405496	groL	NC_999999999.1	4146248	4147882	-	1635	protein_coding	chaperonin GroEL && PF00118:TCP-1/cpn60 chaperonin family	-	984	962	1023	1531	2089	2045	226.44337927698	191.507366544464	182.904497127381	333.710350747231	637.075203054578	442.389796285317
MUW98_RS09845	113.383639624571	137.847183377173	93.6469513022253	42.5706272522956	20.3051595545422	43.2102907834882	1.68604215551606	0.000132181051725118	0.00144100267950042	hybC	NC_999999999.1	2108605	2110308	+	1704	protein_coding	hydrogenase 2 large subunit && PF00374:Nickel-dependent hydrogenase	-	111	156	118	44	15	45	24.5095690007746	29.7977297582983	20.2431887197655	9.20227759049894	4.38926383754877	9.34055042692362
MUW98_RS00880	74.5676188521951	94.5490296240864	89.6788601453514	155.769795173173	387.151708839939	247.739000491999	-1.6076470218386	0.000133324874265481	0.00144928364763514	hslV	NC_999999999.1	193827	194360	-	534	protein_coding	ATP-dependent protease subunit HslV && PF00227:Proteasome subunit	Proteasome	73	107	113	161	286	258	51.4356093252413	65.2184825623142	61.8591137302148	107.447635482118	267.051360255477	170.88659447729
MUW98_RS15470	337.086496181156	258.905286727639	259.513161659557	153.834766661705	119.123602719981	104.664926564449	1.17795579260337	0.000134428015224622	0.00145577266423834	MUW98_RS15470	NC_999999999.1	3366300	3367916	-	1617	protein_coding	phosphoethanolamine--lipid A transferase && PF08019:Domain of unknown function (DUF1705)|PF00884:Sulfatase	Sulfatase	330	293	327	159	88	109	76.7867357553225	58.9774199288217	59.1158910105715	35.0428442297664	27.1358025548594	23.8421833861758
MUW98_RS12405	90.9112065458269	72.4581348521036	64.283076741358	286.384219697261	129.95302114907	267.903802857627	-1.59256058033114	0.000135021200394618	0.00145577266423834	cra	NC_999999999.1	2695066	2696052	+	987	protein_coding	catabolite repressor/activator && PF00532:Periplasmic binding proteins and sugar binding domain of LacI family|PF00356:Bacterial regulatory proteins, lacI family	LacI	89	82	81	296	96	279	33.9277562947276	27.0411320478237	23.9902278764353	106.877626881418	48.4980300980465	99.9807975180979
MUW98_RS00525	593.476528125005	363.174310051397	353.953731193157	1030.4026823567	863.646119719863	1180.12105273127	-1.23132227823672	0.000135225672068711	0.00145577266423834	ccoG	NC_999999999.1	117845	119293	+	1449	protein_coding	cytochrome c oxidase accessory protein CcoG && PF12801:4Fe-4S binding domain|PF11614:IG-like fold at C-terminal of FixG, putative oxidoreductase|PF13746:4Fe-4S dicluster domain	-	581	411	446	1065	638	1229	150.865533486423	92.3212350243568	89.9773048391193	261.93495953532	219.544373568844	299.994327932985
MUW98_RS15775	80.696464237307	52.1345116618794	47.6170938824874	157.704823684641	144.843471489068	155.557046820557	-1.35039956060219	0.000135465589911893	0.00145577266423834	MUW98_RS15775	NC_999999999.1	3436097	3436567	-	471	protein_coding	hypothetical protein && -	-	79	59	60	163	107	162	63.1085889827714	40.7717425959535	37.2389005489371	123.332899310764	113.274691715866	121.65323256671
MUW98_RS01945	995.937375080688	850.941266616778	707.907462386313	1502.54963915489	1796.32978192517	1584.3773287279	-0.934864289401531	0.000150017104762055	0.00160756965671157	hpf	NC_999999999.1	432937	433224	+	288	protein_coding	ribosome hibernation promoting factor && -	-	975	963	892	1553	1327	1650	1273.77996552449	1088.33342775862	905.396629943638	1921.72487492649	2297.46261656852	2026.38052317426
MUW98_RS15740	717.074910058095	590.268708307381	556.326380193728	1085.55099493354	1093.77126133801	1313.59283981804	-0.907098628435563	0.000153665057942394	0.0016417936612629	MUW98_RS15740	NC_999999999.1	3429031	3430134	+	1104	protein_coding	beta-N-acetylglucosaminidase domain-containing protein && PF07555:beta-N-acetylglucosaminidase	Hyaluronidase_2	702	668	701	1122	808	1368	239.249106568078	196.940736758162	185.616018012426	362.189642991268	364.932301206519	438.274870466781
MUW98_RS19375	362.623351952456	273.043459381708	311.891964930293	170.282509009182	152.965535310885	146.91498866386	1.00989583147423	0.00015408137754164	0.0016417936612629	MUW98_RS19375	NC_999999999.1	4217009	4217989	-	981	protein_coding	MucB/RseB C-terminal domain-containing protein && PF03888:MucB/RseB family	-	355	309	393	176	113	153	136.157519721084	102.522134896465	117.108939998469	63.9375372648734	57.4353741384772	55.1635198301985
MUW98_RS09505	103.168897316051	84.829035924414	96.0278059963497	159.639852196109	273.442815334502	316.87546574558	-1.40065538622811	0.000156525495266051	0.0016631385018128	MUW98_RS09505	NC_999999999.1	2034846	2035646	-	801	protein_coding	hypothetical protein && -	-	101	96	121	165	202	330	47.4428907931449	39.0091858316646	44.1590133413333	73.4114279691489	125.744463337078	145.717251104666
MUW98_RS19620	229.831701941697	207.654410856638	205.547121926071	377.330559736257	384.444354232666	389.852845735471	-0.841521439578335	0.000171573669659608	0.0018179097807754	MUW98_RS19620	NC_999999999.1	4271591	4272151	+	561	protein_coding	carbonic anhydrase && PF00132:Bacterial transferase hexapeptide (six repeats)	Hexapep	225	235	259	390	284	406	150.904413850701	136.343101883233	134.959484226509	247.75018617493	252.421008257636	255.972151259893
MUW98_RS23230	20.4294846170398	30.9272526807759	27.7766380981177	73.5310834357834	70.3912197890797	79.6989807784337	-1.49494887979928	0.000191744189570494	0.00202593580689048	mioC	NC_999999999.1	5020799	5021248	-	450	protein_coding	FMN-binding protein MioC && PF00258:Flavodoxin	-	20	35	35	76	52	83	16.7224446756036	25.3153362220073	22.7364176129344	60.1884725797967	57.6183540914847	65.2371717521314
MUW98_RS00875	130.748701549054	96.3163012058451	123.804444094467	206.08053647134	387.151708839939	289.989062591409	-1.33010421843943	0.000193300819938379	0.00203667791287029	hslU	NC_999999999.1	192403	193731	-	1329	protein_coding	HslU--HslV peptidase ATPase subunit && PF07724:AAA domain (Cdc48 subfamily)|PF00004:ATPase family associated with various cellular activities (AAA)|PF10431:C-terminal, D2-small domain, of ClpB protein	AAA	128	109	156	213	286	302	36.238254827493	26.6949853098884	34.3135873681177	57.1171943365957	107.302803894977	80.3732459509792
MUW98_RS19155	1077.65531354885	1133.70471969816	1118.20808800708	630.819294738562	268.028106119957	384.091473631006	1.3742800374161	0.000194259374661598	0.00204107621510737	purD	NC_999999999.1	4169191	4170480	+	1290	protein_coding	phosphoribosylamine--glycine ligase && PF01071:Phosphoribosylglycinamide synthetase, ATP-grasp (A) domain|PF02843:Phosphoribosylglycinamide synthetase, C domain|PF02844:Phosphoribosylglycinamide synthetase, N domain	-	1055	1283	1409	652	198	400	307.712426734217	323.716708034904	319.291818105893	180.123397132929	76.5324291823388	109.673026201398
MUW98_RS13460	302.356372332188	296.901625735449	348.398403573533	148.029681127301	185.453790598152	151.716132084247	0.969568642686913	0.000199438377451133	0.00208967099929354	pspC	NC_999999999.1	2941534	2941938	-	405	protein_coding	envelope stress response membrane protein PspC && PF04024:PspC domain	PspC	296	336	439	153	137	158	274.991312443259	270.030253034745	316.866264510419	134.632109717966	168.669113472936	137.984914817092
MUW98_RS21055	180.800938860802	191.748966620811	190.46837552995	323.149761415153	640.289364619898	409.057419417021	-1.2834452422616	0.000204626022774329	0.00213808686400213	hemC	NC_999999999.1	4572575	4573504	+	930	protein_coding	hydroxymethylbilane synthase && PF03900:Porphobilinogen deaminase, C-terminal domain|PF01379:Porphobilinogen deaminase, dipyromethane cofactor binding domain	-	177	217	240	334	473	426	71.6098235705281	75.9460086660219	75.4388049830081	127.989918346682	253.599393473377	162.015362415904
MUW98_RS21850	516.865960811106	446.236074394053	419.824044397264	877.53542995073	743.168839696246	879.569474615003	-0.855668501222269	0.000205685953519245	0.00214322490794086	rpmC	NC_999999999.1	4734510	4734701	-	192	protein_coding	50S ribosomal protein L29 && -	-	506	505	529	907	549	916	991.58871162368	856.08782090047	805.417293565332	1683.52008521409	1425.74262603178	1687.42232657057
MUW98_RS22255	851.909508530558	827.966736053916	832.505524712155	319.279704392217	525.226793810826	362.9664425813	1.05939425430465	0.000213710428582307	0.00222070450857428	MUW98_RS22255	NC_999999999.1	4815285	4816907	+	1623	protein_coding	methyl-accepting chemotaxis protein && PF00672:HAMP domain|PF00015:Methyl-accepting chemotaxis protein (MCP) signalling domain	HAMP	834	937	1049	330	388	378	193.343607108873	187.909717771488	188.939810477699	72.4615573669603	119.201912701707	82.376403321512
MUW98_RS09115	25.5368557712997	39.7636105895691	45.2362391883631	81.2711974816553	131.306698452706	115.227442089302	-1.55952929414508	0.000216081091485071	0.00223916999198266	MUW98_RS09115	NC_999999999.1	1945323	1945691	-	369	protein_coding	cupin domain-containing protein && PF05899:Protein of unknown function (DUF861)	Cupin_3	25	45	57	84	97	120	25.4915315176884	39.6930358881648	45.155951356699	81.126952771228	131.073647909803	115.022929918539
MUW98_RS18175	646.593188129308	548.737826136053	558.707234887853	184.795222845192	339.773003212673	160.358190240945	1.36052114863503	0.000226553614218315	0.00234126091186708	MUW98_RS18175	NC_999999999.1	3951675	3953888	+	2214	protein_coding	chemotaxis protein CheA && PF02518:Histidine kinase-, DNA gyrase B-, and HSP90-like ATPase|PF02895:Signal transducing histidine kinase, homodimeric domain|PF01584:CheW-like domain|PF01627:Hpt domain	Hpt	633	621	704	191	251	167	107.574263004645	91.293982542779	92.9526016231464	30.7445396414773	56.5283258167709	26.6789295783278
MUW98_RS20610	125.641330394794	114.872652814311	153.168318655335	441.1865006147	203.051595545422	461.869997041285	-1.49170644534598	0.000229860528392207	0.00236894511774701	MUW98_RS20610	NC_999999999.1	4480232	4480855	+	624	protein_coding	GNAT family N-acetyltransferase && PF00765:Autoinducer synthase	Autoind_synth	123	130	193	456	150	481	74.1656500636744	67.8089363089481	90.4147376228641	260.430890970274	119.860666333063	272.640288572537
MUW98_RS18945	1476.03026358112	1524.27173926681	1449.94050872174	812.711974816553	664.655556085349	942.944567764119	0.877685217821819	0.000230670230143241	0.00237081228365205	leuC	NC_999999999.1	4121347	4122744	+	1398	protein_coding	3-isopropylmalate dehydratase large subunit && PF00330:Aconitase family (aconitate hydratase)	Aconitase	1445	1725	1827	840	491	982	388.904493931016	401.615159254714	382.030364612181	214.133373194443	175.123463966567	248.447060320827
MUW98_RS01630	39.8374950032275	48.5999684983622	34.9192021804908	97.7189398291331	308.638425229042	103.704697880372	-2.04413192685596	0.000233347058160858	0.00238897843361565	MUW98_RS01630	NC_999999999.1	356022	356201	-	180	protein_coding	hypothetical protein && -	-	39	55	44	101	228	108	81.5219177935674	99.4531065864573	71.4573124977938	199.968280610509	631.585804464352	212.217305699705
MUW98_RS02890	170.586196552282	294.250718362811	245.22803349481	3.87005702293597	70.3912197890797	17.2841163133953	2.97215724687768	0.000234041028617795	0.00238897843361565	pspG	NC_999999999.1	615995	616213	+	219	protein_coding	envelope stress response protein PspG && -	-	167	333	309	4	52	18	286.91591720813	494.912346101474	412.459082723878	6.50920756090087	118.393878270174	29.0708637944801
MUW98_RS10980	3018.45635216762	2171.97677398135	1926.11144754662	33.8629989506897	618.63052776172	41.2898334153331	3.36084572933061	0.000234337757274069	0.00238897843361565	ygeW	NC_999999999.1	2370180	2371367	+	1188	protein_coding	knotted carbamoyltransferase YgeW && PF00185:Aspartate/ornithine carbamoyltransferase, Asp/Orn binding domain|PF02729:Aspartate/ornithine carbamoyltransferase, carbamoyl-P binding domain	-	2955	2458	2427	35	457	43	935.886818492586	673.431779585433	597.20006002805	10.4993846705188	191.809351834269	12.8021101923222
MUW98_RS03455	1244.15561317772	976.41754892164	819.807633010159	2050.16270790033	2810.23408234864	1781.22420896379	-1.12728408844327	0.000247291011607535	0.00251423637677526	deoD	NC_999999999.1	713523	714239	+	717	protein_coding	purine-nucleoside phosphorylase && PF01048:Phosphorylase superfamily	-	1218	1105	1033	2119	2076	1855	639.161222224429	501.615897046947	421.160539046525	1053.23199787978	1443.70417316449	915.069972275574
MUW98_RS08950	49.0307630808954	136.963547586293	184.913047910326	1335.16967291291	161.087599132702	845.96147067229	-2.65794965636688	0.000248581663135157	0.00251662116950661	MUW98_RS08950	NC_999999999.1	1903398	1905779	-	2382	protein_coding	glycoside hydrolase family 3 C-terminal domain-containing protein && PF14310:Fibronectin type III-like domain|PF01915:Glycosyl hydrolase family 3 C-terminal domain|PF00933:Glycosyl hydrolase family 3 N terminal domain	Glyco_hydro_3	48	155	233	1380	119	881	7.58196484032403	21.1796173861702	28.594379113784	206.466489195577	24.9100857521072	130.816853009684
MUW98_RS11525	4074.66070686858	2828.51816660468	2172.92671750418	5636.73805390623	9894.02741227661	7122.976378487	-1.31964699597968	0.000248859940674964	0.00251662116950661	MUW98_RS11525	NC_999999999.1	2508589	2509170	-	582	protein_coding	phasin family protein && PF05597:Poly(hydroxyalcanoate) granule associated protein (phasin)	-	3989	3201	2738	5826	7309	7418	2578.83370403283	1790.15591855623	1375.23515664686	3567.46515107735	6261.88367448446	4508.09843551091
MUW98_RS14955	225.745805018289	270.39255200907	282.528090369425	118.036739199547	144.843471489068	91.2217249873639	1.14247969256341	0.000252857734210569	0.00255021222845526	gdhA	NC_999999999.1	3256696	3258042	+	1347	protein_coding	NADP-specific glutamate dehydrogenase && PF00208:Glutamate/Leucine/Phenylalanine/Valine dehydrogenase|PF02812:Glu/Leu/Phe/Val dehydrogenase, dimerisation domain	-	221	306	356	122	107	95	61.7315190418996	73.9404347814276	77.2589691715365	32.2778410564494	39.6082997759264	24.945117596476
MUW98_RS02825	94.9971034692348	83.9454001335347	69.0447861296068	153.834766661705	438.591446378112	216.051453917441	-1.70340694241845	0.000276360813230726	0.0027798213000168	MUW98_RS02825	NC_999999999.1	606432	606896	-	465	protein_coding	hypothetical protein && -	-	93	95	87	159	324	225	75.251001040216	66.4965052836137	54.6931336126809	121.858664773188	347.425807549151	171.142988467504
MUW98_RS02755	69.4602476979351	48.5999684983622	69.8384043609816	177.05510879932	121.830957327253	154.59681813648	-1.27420785740141	0.000282858308884151	0.00283761048167823	MUW98_RS02755	NC_999999999.1	591878	592465	+	588	protein_coding	esterase YqiA && PF05728:Uncharacterised protein family (UPF0227)	-	68	55	88	183	90	161	43.5124835946827	30.4448285468747	43.7493749986493	110.913907915912	76.319444685542	96.8451990296271
MUW98_RS19625	0	2.65090737263794	3.96809115687395	13.5451995802759	47.3787056272652	25.9261744700929	-3.659420384879	0.000287967405260495	0.00288120173114745	MUW98_RS19625	NC_999999999.1	4272297	4272590	+	294	protein_coding	hypothetical protein && -	-	0	3	5	14	35	27	0	3.32125402329542	4.97151988621015	16.970433998063	59.3595680887549	32.4822406683221
MUW98_RS02045	5218.7118454228	3629.09219314134	3778.41639957538	2412.01303954484	2140.16381704875	2169.15659733111	0.909418130101762	0.000314351231418861	0.00313685937807392	MUW98_RS02045	NC_999999999.1	448999	450216	+	1218	protein_coding	cytochrome bc complex cytochrome b subunit && PF00032:Cytochrome b(C-terminal)/b6/petD|PF13631:Cytochrome b(N-terminal)/b6/petB	-	5109	4107	4761	2493	1581	2259	1578.23220161931	1097.50266569793	1142.66098791535	729.436068227087	647.223980333251	655.991917864851
MUW98_RS02005	1.02147423085199	17.6727158175863	17.4596010902454	673.389921990858	17.5978049472699	841.160327251903	-5.40150032239038	0.000318119909780077	0.0031660905005025	MUW98_RS02005	NC_999999999.1	442064	442426	-	363	protein_coding	transcriptional regulator && -	-	1	20	22	696	13	876	1.0365151658432	17.9329418337714	17.7166890490398	683.305408583164	17.8569279209147	853.546188213688
MUW98_RS21855	1256.41330394794	1215.88284824993	1126.14427032083	2119.82373431318	1784.14668619244	2197.00322916935	-0.762168210704837	0.000319079383886364	0.00316728272636675	rplP	NC_999999999.1	4734701	4735114	-	414	protein_coding	50S ribosomal protein L16 && PF00252:Ribosomal protein L16p/L10e	-	1230	1376	1419	2191	1318	2288	1117.8590734235	1081.79821867957	1001.95579480602	1886.05468281371	1587.39529039667	1954.72300902143
MUW98_RS05165	61.2884538511193	49.4836042892415	41.2681480314891	148.997195383035	92.0500566472581	212.210539181131	-1.5824725343585	0.00032381627341593	0.00320586609796558	MUW98_RS05165	NC_999999999.1	1058878	1059426	-	549	protein_coding	sugar O-acetyltransferase && PF12464:Maltose acetyltransferase|PF14602:Hexapeptide repeat of succinyl-transferase	-	60	56	52	154	68	221	41.1207655957465	33.2004409468948	27.6883774209037	99.9679117481525	61.7599003502674	142.380159561733
MUW98_RS01950	146.070815011834	129.01082546838	136.502335796464	224.463307330286	337.065648605401	289.028833907332	-1.04568880294872	0.000328577881639718	0.00324449154331156	ptsN	NC_999999999.1	433227	433673	+	447	protein_coding	PTS IIA-like nitrogen regulatory protein PtsN && PF00359:Phosphoenolpyruvate-dependent sugar phosphotransferase system, EIIA 2	PTS_EIIA_2	143	146	172	232	249	301	120.36793231265	106.309849139398	112.4831398684	184.966341025868	277.754972291811	238.170801698774
MUW98_RS21845	646.593188129308	561.108727208363	538.866779103483	1011.05239724202	923.207921079853	1051.45040906488	-0.774493473116081	0.000339038436632333	0.00333904173101087	rpsQ	NC_999999999.1	4734262	4734510	-	249	protein_coding	30S ribosomal protein S17 && -	-	633	635	679	1045	682	1095	956.503687920818	830.046738432426	797.144280164326	1495.64728549194	1365.69917135285	1555.40796346169
MUW98_RS08945	37.7945465415235	53.9017832436381	62.6958402786085	280.579134162858	81.2206382181689	208.369624444821	-1.8851235726636	0.000341653040608178	0.00335602934680742	MUW98_RS08945	NC_999999999.1	1902326	1903303	+	978	protein_coding	AraC family transcriptional regulator && PF12833:Helix-turn-helix domain|PF12625:Arabinose-binding domain of AraC transcription regulator, N-term	-	37	61	79	290	60	217	14.2345963112883	20.3010803182618	23.6131944533981	105.674788392846	30.5902068678246	78.478451494267
MUW98_RS14975	20.4294846170398	25.6254379355001	22.2213104784941	62.8884266227094	58.2081240563544	67.216007885426	-1.4638053591034	0.000346877520080958	0.00339849871622175	MUW98_RS14975	NC_999999999.1	3261181	3261858	+	678	protein_coding	HNH endonuclease && PF01844:HNH endonuclease	HNH	20	29	28	65	43	70	11.0989677050466	13.9218347112177	12.0724341307616	34.1661392438879	31.6234159198499	36.5172354940495
MUW98_RS09625	294.184578485372	225.327126674225	257.925925196807	141.257081337163	120.477280023617	133.471787086775	0.973313689924228	0.000351491941023726	0.00343478653249092	MUW98_RS09625	NC_999999999.1	2058731	2060428	+	1698	protein_coding	L-lactate permease && PF02652:L-lactate permease	-	288	255	325	146	89	139	63.8171033556602	48.8799399541534	55.9515577299622	30.6427271131102	26.1349900489712	28.9538726857665
MUW98_RS18610	244.132341173625	167.00716447619	185.706666141701	104.491539619271	54.1470921454459	71.0569226217361	1.3705254190199	0.000357036716456756	0.00347995476608497	MUW98_RS18610	NC_999999999.1	4045215	4046558	+	1344	protein_coding	NCS2 family permease && PF00860:Permease family	-	239	189	234	108	40	74	66.9084421451325	45.77103200854	50.8959348350764	28.6376073717313	14.8398920221887	19.4743063266098
MUW98_RS02040	1406.57001588319	926.050308841519	946.786550030125	480.854585099794	613.215818547175	504.120059140695	1.03747742807093	0.000361626221382734	0.00351560336870018	petA	NC_999999999.1	448406	448996	+	591	protein_coding	ubiquinol-cytochrome c reductase iron-sulfur subunit && PF00355:Rieske [2Fe-2S] domain|PF10399:Ubiquitinol-cytochrome C reductase Fe-S subunit TAT signal	-	1377	1048	1193	497	453	525	876.655062879674	577.167636562661	590.091650737434	299.696141519092	382.191249562318	314.196518590933
MUW98_RS02880	1475.00878935027	2192.30039717157	1804.68785814627	171.250023264917	844.694637468957	192.045736815503	2.18136602058714	0.000365693311938208	0.00354600301447538	pspA	NC_999999999.1	615081	615743	+	663	protein_coding	phage shock protein PspA && PF04012:PspA/IM30 family	-	1444	2481	2274	177	624	200	819.475456275052	1217.98350032579	1002.63633455358	95.1419354009052	469.289761831097	106.695477978735
MUW98_RS07460	393.267578878015	429.446994367346	404.745298001143	628.884266227094	717.448970927159	783.546606207252	-0.794893535215564	0.000374281053456393	0.00361996957342952	MUW98_RS07460	NC_999999999.1	1563919	1566348	-	2430	protein_coding	diguanylate cyclase && PF00990:Diguanylate cyclase, GGDEF domain|PF08448:PAS fold|PF09084:NMT1/THI5 like|PF01814:Hemerythrin HHE cation binding domain	GGDEF	385	486	510	650	530	816	59.6124185195127	65.0965788565902	61.3522380031563	95.3277465323292	108.75259141199	118.77182541218
MUW98_RS07385	2781.47433060996	2197.60221191685	1819.7666045424	3540.13466173067	7998.879187186	5629.82077474647	-1.33640671213864	0.000375249445190228	0.00362005347124691	dnaK	NC_999999999.1	1546266	1548194	+	1929	protein_coding	molecular chaperone DnaK && PF00012:Hsp70 protein	HSP70	2723	2487	2293	3659	5909	5863	531.12616856534	419.635022333696	347.486817950179	675.99335302082	1527.39646336247	1075.0216548448
MUW98_RS15295	22579.6878729832	15248.0192074134	14425.5985916996	30654.7216786758	44146.1242261821	34786.2045380761	-1.06849117236555	0.000380144973938602	0.00365792561657247	raiA	NC_999999999.1	3329647	3329985	+	339	protein_coding	ribosome-associated translation inhibitor RaiA && PF02482:Sigma 54 modulation protein / S30EA ribosomal protein	-	22105	17256	18177	31684	32612	36227	24534.2681120055	16567.9434328808	15674.3310853467	33308.3063324106	47967.5739524719	37797.4254355123
MUW98_RS15680	1606.77896513018	957.861197313175	1002.33982622636	620.176637925489	494.092215827194	541.568977819718	1.10628121218083	0.000387013821915037	0.0037145448759886	asnS	NC_999999999.1	3416062	3417462	+	1401	protein_coding	asparagine--tRNA ligase && PF01336:OB-fold nucleic acid binding domain|PF00152:tRNA synthetases class II (D, K and N)	tRNA-synt_2	1573	1084	1263	641	365	564	422.447625397073	251.836871807794	263.53100745001	163.054255565971	129.904665067896	142.387057357404
MUW98_RS12175	1471.94436665771	858.893988734692	815.04592362191	1968.89151041867	2846.78336954682	2458.18543123844	-1.2095101749878	0.000388454530349438	0.0037189098692337	uspE	NC_999999999.1	2643719	2644663	+	945	protein_coding	universal stress protein UspE && PF00582:Universal stress protein family	Usp	1441	972	1027	2035	2103	2560	573.739113751065	334.782405548178	317.691168550798	767.44073746796	1109.62819280579	958.159263829354
MUW98_RS10125	2.04294846170398	27.3927095172587	41.2681480314891	148.029681127301	132.660375756343	189.16505076327	-2.72395457163458	0.000390730504873775	0.00373122902375666	MUW98_RS10125	NC_999999999.1	2178909	2179712	-	804	protein_coding	amonabactin ABC transporter ATP-binding protein && PF00005:ABC transporter	ABC_tran	2	31	52	153	98	197	0.935957724380796	12.5497135855367	18.9066159254678	67.8184134773338	60.7771100132624	86.6641982231381
MUW98_RS20415	2561.85737097678	1698.34799007004	1505.49378491798	143.192109848631	847.401992076229	192.045736815503	2.28723110187185	0.000408668755994409	0.00389267310002755	argB	NC_999999999.1	4438479	4439258	-	780	protein_coding	acetylglutamate kinase && PF00696:Amino acid kinase family	AA_kinase	2508	1922	1897	148	626	200	1209.80455518501	802.023234374144	710.950289204449	67.6206523922818	400.174811330652	90.6911562819251
MUW98_RS10235	1827.41739899421	1116.03200388057	1076.93993997559	676.29246475806	614.569495850812	602.063384916602	1.0862513337307	0.000419506832315772	0.00398584325313625	guaB	NC_999999999.1	2206331	2207794	+	1464	protein_coding	IMP dehydrogenase && PF00478:IMP dehydrogenase / GMP reductase domain|PF00571:CBS domain	CBS	1789	1263	1357	699	454	627	459.78156031744	280.795693633448	270.960058847353	170.156421214185	154.626809332838	151.480248945486
MUW98_RS13465	141.984918088426	163.472621312673	161.898119200457	61.9209123669755	83.9279928254412	75.8580660421237	1.08122073766861	0.000426972066719097	0.00404657948659406	pspB	NC_999999999.1	2941935	2942171	-	237	protein_coding	envelope stress response membrane protein PspB && -	-	139	185	204	64	62	79	220.672766763503	254.068925917072	251.621836873704	96.2373978624332	130.440772407694	117.898503166503
MUW98_RS06490	33.7086496181156	64.5054127341898	69.8384043609816	149.964709638769	127.245666541798	180.522992606573	-1.44212919950692	0.000430856578332346	0.00407316043476093	MUW98_RS06490	NC_999999999.1	1335898	1337178	+	1281	protein_coding	dicarboxylate/amino acid:cation symporter && PF00375:Sodium:dicarboxylate symporter family	SDF	33	73	88	155	94	188	9.69275189042595	18.548205529005	20.0816803272488	43.121594585242	36.5888485268391	51.9084744620667
MUW98_RS03505	420.847383111019	291.599810990173	357.921822350031	703.382863918612	591.556981688997	820.995524886275	-0.984521974183925	0.000462036486013623	0.00435700406310846	hupA	NC_999999999.1	724651	724923	+	273	protein_coding	DNA-binding protein HU-alpha && -	-	412	330	451	727	437	855	567.828066457308	393.44086122115	482.925793254321	949.038885891677	798.157884762642	1107.72769458637
MUW98_RS11305	228.810227710845	125.476282304862	144.438518110212	387.005702293597	319.467843658131	632.790702807082	-1.42766089299349	0.000467530858610552	0.00439782144308978	MUW98_RS11305	NC_999999999.1	2460752	2462182	-	1431	protein_coding	methyl-accepting chemotaxis protein && PF00015:Methyl-accepting chemotaxis protein (MCP) signalling domain	-	224	142	182	400	236	659	58.8966604926918	32.298092933738	37.1790476689493	99.6168033429274	82.2322905514659	162.882837708019
MUW98_RS21275	267.626248483221	268.625280427311	312.685583161668	146.094652615833	138.075084970887	168.040019713565	0.9072223819396	0.000469476712224676	0.00440513969778975	MUW98_RS21275	NC_999999999.1	4619919	4620740	-	822	protein_coding	HDOD domain-containing protein && PF08668:HDOD domain	-	262	304	394	151	102	175	119.925561268471	120.37323584187	140.117026165216	65.4662362626007	61.8726008983518	75.3001388837151
MUW98_RS06765	257.411506174701	341.083415279415	339.66860302841	536.002897676631	641.643041923534	562.694008869424	-0.889679838313041	0.000473696124775285	0.00443370169392649	MUW98_RS06765	NC_999999999.1	1403216	1406653	-	3438	protein_coding	response regulator && PF02518:Histidine kinase-, DNA gyrase B-, and HSP90-like ATPase|PF00672:HAMP domain|PF00072:Response regulator receiver domain|PF00512:His Kinase A (phospho-acceptor) domain	Response_reg	252	386	428	554	474	586	27.5789009047912	36.5434546809829	36.3918726190573	57.4270009114208	68.7452170745161	60.2866691584385
MUW98_RS18495	102.147423085199	116.639924396069	161.898119200457	247.683649467902	364.139194678124	257.341287332774	-1.18671429847669	0.000491561695367905	0.00458953147259341	MUW98_RS18495	NC_999999999.1	4025193	4026161	+	969	protein_coding	ChaN family lipoprotein && PF04187:Haem-binding uptake, Tiki superfamily, ChaN	-	100	132	204	256	269	268	38.8292059031042	44.3382270849841	61.542183012454	94.1517576610801	138.419896855883	97.8229066520826
MUW98_RS18190	335.043547719452	241.232570910052	336.494130102911	136.419510058493	94.7574112545304	166.11956234541	1.19539396637711	0.000498528856356085	0.00464308850907445	MUW98_RS18190	NC_999999999.1	3956487	3958655	+	2169	protein_coding	methyl-accepting chemotaxis protein && PF00015:Methyl-accepting chemotaxis protein (MCP) signalling domain	-	328	273	424	141	70	173	56.897944539398	40.9667266663189	57.1442861166816	23.1671069932063	16.0919437695656	28.2108451560234
MUW98_RS16345	1765.10747091223	1187.6065029418	1272.17002489379	543.743011722503	836.57257364714	646.233904384167	1.06063452107491	0.000503976524380111	0.00468226465507827	flhF	NC_999999999.1	3556447	3557868	-	1422	protein_coding	flagellar biosynthesis protein FlhF && PF00448:SRP54-type protein, GTPase domain	-	1728	1344	1603	562	618	673	457.221272143085	307.629402191481	329.534154010252	140.847441663249	216.699992870847	167.395976014887
MUW98_RS02030	1038.83929277647	577.89780723507	653.941422652828	1566.40558003333	1451.14206949795	1985.7529186723	-1.14046395492748	0.000527243454704932	0.00488639388488207	rplM	NC_999999999.1	447274	447702	+	429	protein_coding	50S ribosomal protein L13 && PF00572:Ribosomal protein L13	-	1017	654	824	1619	1072	2068	891.961166175987	496.190705969814	561.482760631107	1344.9365629374	1245.96978723921	1704.99373810019
MUW98_RS17740	488.26468234725	394.101562732173	349.192021804908	77.4011404587193	227.417787010873	105.625155248527	1.59075062192232	0.000534912484903609	0.00494531836533435	MUW98_RS17740	NC_999999999.1	3870984	3871424	+	441	protein_coding	hypothetical protein && -	-	478	446	440	80	168	110	407.822885456046	329.173176531057	291.662499990995	64.6492723735733	189.950617884016	88.2233697164305
MUW98_RS10510	151.178186166094	103.38538753288	121.423589400343	299.929419277537	205.758950152695	390.813074419548	-1.25693689066102	0.000554911085319003	0.00511197294418912	arcD	NC_999999999.1	2275143	2276579	+	1437	protein_coding	arginine-ornithine antiporter && PF13520:Amino acid permease	-	148	117	153	310	152	407	38.7513853651774	26.5006949416181	31.124413016215	76.8806717657551	52.7420296003634	100.176807492206
MUW98_RS11415	757.933879292175	565.52690616276	471.409229436626	1202.62021987735	1073.46610178347	1206.04722720136	-0.957118957518403	0.000555649233064035	0.00511197294418912	acpP	NC_999999999.1	2485637	2485873	+	237	protein_coding	acyl carrier protein && -	-	742	640	594	1243	793	1256	1177.97980531309	878.941149118518	732.663583838139	1869.11071160944	1668.37955676293	1874.43696173579
MUW98_RS13070	10.2147423085199	43.2981537530863	37.3000568746152	278.64410565139	48.7323829309014	193.966194183658	-2.51886605021158	0.000563566716651665	0.00517219867447708	metE	NC_999999999.1	2849883	2852147	-	2265	protein_coding	5-methyltetrahydropteroyltriglutamate--homocysteine S-methyltransferase && PF08267:Cobalamin-independent synthase, N-terminal domain|PF01717:Cobalamin-independent synthase, Catalytic domain	-	10	49	47	288	36	202	1.66117000088777	7.04135179684971	6.0659127406315	45.3144303842318	7.92509200443244	31.5437054829583
MUW98_RS20965	199.187475016138	174.076250803225	217.451395396693	356.045246110109	420.993641430842	327.437981270432	-0.900934243593273	0.000566557144469998	0.00518702317704085	MUW98_RS20965	NC_999999999.1	4554004	4555098	-	1095	protein_coding	ABC transporter permease && PF12698:ABC-2 family transporter protein	-	195	197	274	368	311	341	67.0043159947129	58.5571965056999	73.1480832791862	119.769419120576	141.617292853939	110.146272821308
MUW98_RS10395	2676.26248483221	2825.86725923204	2609.41674476031	199.307936681202	1292.76182497252	352.403927056448	2.13796510698419	0.000585289397341572	0.00534554868467896	MUW98_RS10395	NC_999999999.1	2247508	2249295	-	1788	protein_coding	DUF294 nucleotidyltransferase-like domain-containing protein && PF03445:Putative nucleotidyltransferase DUF294|PF10335:Putative nucleotidyltransferase substrate binding domain|PF00027:Cyclic nucleotide-binding domain	cNMP_binding	2620	3198	3288	206	955	367	551.33563401948	582.15564648595	537.564773092006	41.0593386328974	266.321283673373	72.5985749364202
MUW98_RS07595	80.696464237307	103.38538753288	123.804444094467	311.539590346345	159.733921829066	333.199353374898	-1.38621853477513	0.00058948823116291	0.00537089277281763	MUW98_RS07595	NC_999999999.1	1600241	1601602	+	1362	protein_coding	MFS transporter && PF07690:Major Facilitator Superfamily	MFS_1	79	117	156	322	118	347	21.8238953090201	27.95998431065	33.4822008900356	84.2540930212202	43.1991217985123	90.111851539155
MUW98_RS19055	91.9326807766789	70.690863270345	67.4575496668572	134.484481547025	351.956098945399	188.204822079193	-1.55031806158921	0.000610383942169134	0.00554787525267945	MUW98_RS19055	NC_999999999.1	4147924	4148217	-	294	protein_coding	co-chaperone GroES && -	-	90	80	85	139	260	196	115.180103632984	88.5667739545445	84.5158380655725	168.492166123625	440.956791516465	235.797006333005
MUW98_RS22745	836.587395067778	664.494114741243	508.709286311241	1146.50439304478	1479.56929287431	1383.6895337557	-0.996883222536206	0.000628051185708594	0.0056947333473385	pepQ	NC_999999999.1	4918119	4919441	-	1323	protein_coding	Xaa-Pro dipeptidase && PF00557:Metallopeptidase family M24	Peptidase_M24	819	752	641	1185	1093	1441	232.919765124478	185.006150038382	141.633077647142	319.205782344518	411.936558228629	385.242047761747
MUW98_RS21955	108.276268470311	116.639924396069	103.963988310098	207.048050727074	185.453790598152	233.335570230836	-0.930381571273859	0.000641251977402677	0.00580048551262086	gpsA	NC_999999999.1	4749650	4750654	-	1005	protein_coding	NAD(P)H-dependent glycerol-3-phosphate dehydrogenase && PF07479:NAD-dependent glycerol-3-phosphate dehydrogenase C-terminus|PF01210:NAD-dependent glycerol-3-phosphate dehydrogenase N-terminus	NAD_Gly3P_dh_C	106	132	131	214	137	243	39.6846075137458	42.7499920849249	38.1041028651736	75.8857018779055	67.9711352801384	85.5204067745078
MUW98_RS11515	181.822413091654	128.1271896775	99.9958971532236	264.13139181538	410.164223001753	295.750434695875	-1.24350012372467	0.000643091284811436	0.00580320652226971	MUW98_RS11515	NC_999999999.1	2506664	2507314	-	651	protein_coding	TetR/AcrR family transcriptional regulator && PF13972:Bacterial transcriptional repressor|PF00440:Bacterial regulatory proteins, tetR family	TetR_N	178	145	126	273	303	308	102.877712635626	72.496189970857	56.5791037372561	149.44930585391	232.076762979261	167.339810946004
MUW98_RS10215	0	9.71999369967244	3.96809115687395	36.7655417178917	63.622833270899	26.8864031541704	-3.19540956915299	0.000647663847461707	0.00583052036426148	MUW98_RS10215	NC_999999999.1	2201784	2202203	-	420	protein_coding	biopolymer transporter ExbD && PF02472:Biopolymer transport protein ExbD/TolR	-	0	11	5	38	47	28	0	8.52455199312491	3.4800639203471	32.2438245963197	55.7979940034296	23.5797006333005
MUW98_RS17430	227.788753479993	219.141676138069	141.264045184713	73.5310834357834	104.233152379983	72.0171513058136	1.23998536229159	0.000650952882507616	0.00583847003207116	MUW98_RS17430	NC_999999999.1	3796424	3797005	+	582	protein_coding	TetR/AcrR family transcriptional regulator && PF00440:Bacterial regulatory proteins, tetR family	TetR_N	223	248	178	76	77	75	144.166436700757	138.693741893766	89.4053535000513	46.5374787988119	65.968674638843	45.5793182344726
MUW98_RS22575	173.650619244838	201.468960320483	188.8811390672	458.601757217912	274.796492638138	578.057667814664	-1.21885607933293	0.000651642599019607	0.00583847003207116	MUW98_RS22575	NC_999999999.1	4884885	4885907	-	1023	protein_coding	LacI family DNA-binding transcriptional regulator && PF00356:Bacterial regulatory proteins, lacI family|PF13377:Periplasmic binding protein-like domain	LacI	170	228	238	474	203	602	62.5252696815089	72.5416421275786	68.0092257043785	165.125806467956	98.9442184799069	208.137533449368
MUW98_RS11015	413.697063495055	282.76345308138	199.991794306447	81.2711974816553	150.258180703613	103.704697880372	1.42240428914435	0.000655442723060482	0.00585860178053113	yqeB	NC_999999999.1	2378892	2380484	-	1593	protein_coding	selenium-dependent molybdenum cofactor biosynthesis protein YqeB && PF13478:XdhC Rossmann domain|PF02625:XdhC and CoxI family	-	405	320	252	84	111	108	95.6580521697661	65.3826278534491	46.2435612466462	18.7921190035048	34.743792395452	23.9793565762378
MUW98_RS18985	6504.74790206546	5490.02916873317	5289.46551211298	10354.3375648652	22688.9852862455	10238.9184583185	-1.32426957164811	0.000664405470917749	0.00592467479031147	MUW98_RS18985	NC_999999999.1	4128615	4129985	-	1371	protein_coding	PhoH family protein && PF02562:PhoH-like protein|PF13638:PIN domain	-	6368	6213	6665	10702	16761	10663	1747.62353983988	1475.00016205687	1421.11494270279	2781.88860510042	6095.82498481343	2750.87907935321
MUW98_RS08335	212.466640017213	159.938078149156	157.930028043583	92.8813685504632	85.2816701290774	76.8182947262012	1.05511529027096	0.000668814606321261	0.00594992616755612	MUW98_RS08335	NC_999999999.1	1751605	1752924	+	1320	protein_coding	hemolysin family protein && PF03471:Transporter associated domain|PF01595:Domain of unknown function DUF21	-	208	181	199	96	63	80	59.2886674862308	44.6306089887986	44.0702640094865	25.9184810152235	23.797790479219	21.4360914848187
MUW98_RS02830	203.273371939546	145.799905495087	161.104500969082	504.07492723741	250.430301172688	476.273427302447	-1.27314419225592	0.000674244749024279	0.00597416928144585	MUW98_RS02830	NC_999999999.1	607231	608133	-	903	protein_coding	hypothetical protein && -	-	199	165	203	521	185	496	82.9177696954761	59.4736185566854	65.7165558912057	205.6185142556	102.153675315532	194.27793212819
MUW98_RS02425	21.4509588478917	68.9235916885864	72.219259055106	250.586192235104	98.8184431654389	340.881182847518	-2.08407573499178	0.000675865032882231	0.00597416928144585	ansB	NC_999999999.1	529420	530478	-	1059	protein_coding	L-asparaginase 2 && PF00710:Asparaginase	-	21	78	91	259	73	355	7.46114741191943	23.973244338121	25.1195548698142	87.1597644149807	34.3713759698059	118.566483354415
MUW98_RS12695	452.51308426743	308.38889101688	325.383474863664	203.177993704138	146.197148792704	175.721849186185	1.04541335857919	0.000676291167332285	0.00597416928144585	MUW98_RS12695	NC_999999999.1	2751341	2752726	+	1386	protein_coding	DEAD/DEAH box helicase && PF00270:DEAD/DEAH box helicase|PF00271:Helicase conserved C-terminal domain	DEAD	443	349	410	210	108	183	120.260438170331	81.957813928391	86.4743155965037	53.9968354483822	38.8535354762759	46.7000564490692
MUW98_RS19635	65.3743507745272	80.4108569700174	88.0916236826018	225.43082158602	146.197148792704	155.557046820557	-1.17229230712834	0.000691190379487146	0.00609151895192877	MUW98_RS19635	NC_999999999.1	4275904	4276812	-	909	protein_coding	S-adenosyl-l-methionine hydroxide adenosyltransferase family protein && PF01887:S-adenosyl-l-methionine hydroxide adenosyltransferase	-	64	91	111	233	108	162	26.4910014663027	32.5840961273361	35.6964972423723	91.3491018179562	59.2420243895692	63.03484327714
MUW98_RS07875	8.1717938468159	45.9490611257242	40.4745298001143	106.426568130739	247.722946565415	105.625155248527	-2.27293860827604	0.000703829489560941	0.00618844949795773	MUW98_RS07875	NC_999999999.1	1648804	1649982	-	1179	protein_coding	dicarboxylate/amino acid:cation symporter && PF00375:Sodium:dicarboxylate symporter family	SDF	8	52	51	110	183	110	2.55304498864177	14.3554796460674	12.6451177563757	33.2499597417519	77.3940017523613	32.9995810389702
MUW98_RS12070	307.463743486448	319.876156298311	329.351566020538	201.24296519267	165.14863104361	172.841163133953	0.825599236197125	0.000708423172457139	0.00621435396862402	MUW98_RS12070	NC_999999999.1	2616380	2618302	-	1923	protein_coding	ABC transporter ATP-binding protein && PF12848:ABC transporter|PF00005:ABC transporter|PF16326:ABC transporter C-terminal domain	ABC_tran	301	362	415	208	122	180	58.8937891656397	61.2713508738577	63.086338150442	38.547506866115	31.6337417458949	33.1072239781131
MUW98_RS10795	16.3435876936318	22.0908947719828	30.9511110236168	83.2062259931233	51.4397375381737	77.7785234102787	-1.6105879011269	0.00071587735451298	0.00626517257824353	MUW98_RS10795	NC_999999999.1	2333659	2333838	-	180	protein_coding	hypothetical protein && -	-	16	25	39	86	38	81	33.4448893512071	45.2059575392988	63.3371633503172	170.270021113899	105.264300744059	159.162979274778
MUW98_RS08360	63.3314023128232	73.3417706429829	93.6469513022253	30.9604561834877	18.9514822509061	31.687546574558	1.48615311478512	0.000722399360630474	0.00630761663957904	MUW98_RS08360	NC_999999999.1	1757237	1758004	+	768	protein_coding	transporter substrate-binding domain-containing protein && PF00497:Bacterial extracellular solute-binding proteins, family 3	-	62	83	118	32	14	33	30.3747530240455	35.1758857102668	44.9145749719798	14.8491297483051	9.08943386359059	15.197853923807
MUW98_RS16955	540.359868120701	287.181632035777	315.860056087167	1165.85467815946	610.508463939903	1173.39945194272	-1.36864633477466	0.000757009030858297	0.00659454518336605	ribB	NC_999999999.1	3692622	3693275	-	654	protein_coding	3%2C4-dihydroxy-2-butanone-4-phosphate synthase && PF00926:3,4-dihydroxy-2-butanone 4-phosphate synthase	DHBP_synthase	529	325	398	1205	451	1222	304.340822249803	161.7460866085	177.898313432789	656.631242081015	343.849828359998	660.880600318652
MUW98_RS08185	4502.65840959556	2523.66381875132	2146.73731586881	895.918200809676	1572.9730268252	1197.40516904466	1.32333924576469	0.000761798680430985	0.00662097839305455	flgF	NC_999999999.1	1715708	1716454	+	747	protein_coding	flagellar basal-body rod protein FlgF && PF06429:Flagellar basal body rod FlgEFG protein C-terminal|PF00460:Flagella basal body rod protein	-	4408	2856	2705	926	1162	1247	2220.25711235122	1244.41652753964	1058.55438283972	441.776518776885	775.631689693063	590.439491761561
MUW98_RS12290	2032.73371939546	1468.60268444142	1573.74495281621	985.897026592937	905.610116132583	1003.438974861	0.809378244018376	0.000786625668619675	0.00682103913111129	thrS	NC_999999999.1	2668427	2670355	-	1929	protein_coding	threonine--tRNA ligase && PF03129:Anticodon binding domain|PF00587:tRNA synthetase class II core domain (G, H, P, S and T)|PF02824:TGS domain|PF07973:Threonyl and Alanyl tRNA synthetase second additional domain	tRNA-synt_2b	1990	1662	1983	1019	669	1045	388.15316762579	280.431607204907	300.508661140517	188.258329250674	172.927438481891	191.607987261268
MUW98_RS02415	2697.7134436801	1704.53344060619	1548.34916941222	621.144152181223	1119.49113010709	825.796668306663	1.21379749560955	0.000799958497486037	0.00692074186357186	MUW98_RS02415	NC_999999999.1	527363	527950	-	588	protein_coding	superinfection exclusion B family protein && PF14163:Superinfection exclusion protein B	-	2641	1929	1951	642	827	860	1689.94807608172	1067.78316848948	969.943529799599	389.107808098444	701.290897277147	517.309758791797
MUW98_RS18935	3073.61596063363	2093.33318859309	1975.31577789185	1110.70636558262	671.42394260353	1320.31444060658	1.20217211723371	0.000825464656040009	0.00712506334687166	leuA	NC_999999999.1	4118652	4120226	+	1575	protein_coding	2-isopropylmalate synthase && PF08502:LeuA allosteric (dimerisation) domain|PF00682:HMGL-like	HMGL-like	3009	2369	2489	1148	496	1375	718.826228984159	489.567604162737	461.96688521301	259.760776397017	157.025844117453	308.781794007507
MUW98_RS12180	355.473032336492	179.3780655485	192.849230224074	102.556511107803	101.525797772711	94.1024110395964	1.28593201173366	0.000858107369309078	0.00738991095213206	ttcA	NC_999999999.1	2644731	2645639	+	909	protein_coding	tRNA 2-thiocytidine(32) synthetase TtcA && PF01171:PP-loop family	-	348	203	243	106	75	98	144.044820473021	72.6875990532883	78.146385854923	41.5579604837054	41.1402947149786	38.1321891429612
MUW98_RS20375	100.104474623495	93.6653938332071	108.725697698346	178.022623055054	270.73546072723	184.363907342883	-1.06158362000253	0.000905561332771396	0.00778081400276471	MUW98_RS20375	NC_999999999.1	4431910	4432500	+	591	protein_coding	sugar O-acetyltransferase && PF12464:Maltose acetyltransferase|PF00132:Bacterial transferase hexapeptide (six repeats)	Hexapep	98	106	137	184	200	192	62.3908468861351	58.3776426294295	67.7640873017842	110.953903500026	168.73785852641	114.906155370398
MUW98_RS05040	183.865361553358	158.170806567397	137.295954027839	37.7330559736257	86.6353474327135	62.4148644650384	1.36779398561995	0.000920362670446939	0.00789001816574058	MUW98_RS05040	NC_999999999.1	1029374	1029715	+	342	protein_coding	DUF3135 domain-containing protein && PF11333:Protein of unknown function (DUF3135)	-	180	179	173	39	64	65	198.028950105832	170.355082095463	147.872189738258	40.6397235216772	93.3090754517971	67.2228307528304
MUW98_RS17405	284.991310407705	140.498090749811	170.62791974558	55.1483125768375	98.8184431654389	36.4886899949456	1.65396366401897	0.000943023550740457	0.00805484542725616	MUW98_RS17405	NC_999999999.1	3790958	3791329	+	372	protein_coding	GtrA family protein && PF04138:GtrA-like protein	-	279	159	215	57	73	38	282.19125390081	139.117688685455	168.951490326529	54.6064771389285	97.8475461075927	36.1301864542508
MUW98_RS12440	996.95884931154	607.057788334088	600.769001150717	326.052304182355	315.406811747223	407.136962048866	1.07090836222103	0.000943860466290356	0.00805484542725616	prmB	NC_999999999.1	2702752	2703687	-	936	protein_coding	50S ribosomal protein L3 N(5)-glutamine methyltransferase && PF05175:Methyltransferase small domain	-	976	687	757	337	233	424	392.334278927622	238.896098688448	236.421265563068	128.311710902021	124.122378913794	160.221042764734
MUW98_RS05120	933.627446998717	634.450497851346	677.749969594071	358.947788877311	454.835574021746	296.710663379952	1.01732005288247	0.00095176793590842	0.00810399244750917	MUW98_RS05120	NC_999999999.1	1049031	1049324	-	294	protein_coding	DUF1315 family protein && -	-	914	718	854	371	336	309	1169.71794133941	794.886796242037	849.135596564693	449.716500948669	569.851853652047	371.741198759687
MUW98_RS03630	176.715041937394	180.26170133938	171.421537976955	271.871505861252	337.065648605401	455.148396252742	-1.01046270932925	0.000965715006768949	0.00819856132052152	MUW98_RS03630	NC_999999999.1	744600	745040	+	441	protein_coding	copper chaperone PCu(A)C && PF04314:Protein of unknown function (DUF461)	-	173	204	216	281	249	474	147.601169840787	150.563515722726	143.179772722852	227.080569212176	281.533951506666	380.162520414437
MUW98_RS15685	235.960547326809	225.327126674225	184.119429678951	556.320697047045	300.516361407225	687.5237377995	-1.2607409104977	0.00096722157678475	0.00819856132052152	MUW98_RS15685	NC_999999999.1	3417839	3419182	+	1344	protein_coding	anaerobic C4-dicarboxylate transporter && PF03605:Anaerobic c4-dicarboxylate membrane transporter	-	231	255	232	575	222	716	64.6688290189356	61.7545669956492	50.460926845033	152.468742951347	82.3614007231474	188.427072025035
MUW98_RS20255	28.6012784638556	39.7636105895691	45.2362391883631	79.3361689701873	143.489794185432	87.3808102510538	-1.43942810116656	0.000972287029580052	0.00822301945196403	MUW98_RS20255	NC_999999999.1	4402381	4402656	+	276	protein_coding	metal/formaldehyde-sensitive transcriptional repressor && -	-	28	45	57	82	106	91	38.1707976290951	53.0678631983073	60.3715436616736	105.880751248784	191.499128355896	116.616997697301
MUW98_RS11065	637.39992005164	430.330630158225	421.411280860014	58.0508553440395	258.552364994504	70.0966939376586	1.95071513514438	0.000977804871886546	0.00825118563032674	xdhA	NC_999999999.1	2395563	2397881	+	2319	protein_coding	xanthine dehydrogenase molybdenum-binding subunit XdhA && PF02738:Molybdopterin-binding domain of aldehyde dehydrogenase|PF01315:Aldehyde oxidase and xanthine dehydrogenase, a/b hammerhead domain	-	624	487	531	60	191	73	101.243261425388	68.3528113479074	66.9360806826917	9.22067565224638	41.067913342647	11.1340112951548
MUW98_RS18950	631.271074666528	957.861197313175	833.29914294353	476.984528076858	425.054673341751	405.216504680711	0.890105859964813	0.00101372083428329	0.00853516738151017	leuD	NC_999999999.1	4122757	4123356	+	600	protein_coding	3-isopropylmalate dehydratase small subunit && PF00694:Aconitase C-terminal domain	-	618	1084	1050	493	314	422	387.542655357112	588.039095671198	511.569396291024	292.824838636577	260.944661318166	248.76584168132
MUW98_RS09190	351.387135413084	304.854347853363	281.734472138051	195.437879658266	131.306698452706	154.59681813648	0.95856779800728	0.00102260475331507	0.00859079093430835	gloA	NC_999999999.1	1965732	1966145	-	414	protein_coding	lactoylglutathione lyase && PF00903:Glyoxalase/Bleomycin resistance protein/Dioxygenase superfamily	Glyoxalase	344	345	355	202	97	161	312.637009152588	271.235745235793	250.665473682972	173.885461400443	116.826512267433	137.548253694253
MUW98_RS21000	159.34998001291	168.774436057949	201.579030769197	63.8559408784434	102.879475076347	82.5796668306663	1.09438499187859	0.0010338275636279	0.00866577237778767	MUW98_RS21000	NC_999999999.1	4561643	4563169	+	1527	protein_coding	mechanosensitive ion channel && PF00924:Mechanosensitive ion channel|PF00027:Cyclic nucleotide-binding domain	cNMP_binding	156	191	254	66	76	86	38.4386252857685	40.7120057682015	48.625176034398	15.4034194638607	24.8167310202103	19.9199828532794
MUW98_RS06685	207.359268862953	216.490768765432	224.593959479066	335.727446739695	385.798031536302	371.608500737998	-0.752102265609272	0.00104841326239177	0.0087685472854584	MUW98_RS06685	NC_999999999.1	1382478	1383362	-	885	protein_coding	LysR family transcriptional regulator && PF00126:Bacterial regulatory helix-turn-helix protein, lysR family|PF03466:LysR substrate binding domain	LysR_substrate	203	245	283	347	285	387	86.3048204020557	90.1054340105345	93.4780559485777	139.732827733203	160.572662151954	154.666849916734
MUW98_RS07585	33.7086496181156	52.1345116618794	53.9660397334858	121.906796222483	104.233152379983	98.903554459984	-1.21269317651658	0.00108497958360875	0.00905429864905355	MUW98_RS07585	NC_999999999.1	1598837	1599166	+	330	protein_coding	cytochrome o ubiquinol oxidase subunit IV && PF03626:Prokaryotic Cytochrome C oxidase subunit IV	-	33	59	68	126	77	103	37.625500520108	58.1923962505882	60.2367427667353	136.072025329923	116.344753453959	110.395871146816
MUW98_RS16495	15.3221134627798	62.7381411524312	50.7915668079866	188.665279868128	98.8184431654389	185.32413602696	-1.87269681532128	0.00110596037461943	0.00920901221427039	MUW98_RS16495	NC_999999999.1	3603281	3604135	+	855	protein_coding	MurR/RpiR family transcriptional regulator && PF01380:SIS domain|PF01418:Helix-turn-helix domain, rpiR family	HTH_6	15	71	64	195	73	193	6.60096500352772	27.0284040866544	21.8816650710948	81.2794470433543	42.5722656748824	79.8400389864386
MUW98_RS08150	476.006991577026	284.530724663139	253.164215808558	111.264139409409	184.100113294516	121.949042877844	1.28318212273982	0.00113328805956612	0.00941577656538196	flgA	NC_999999999.1	1710020	1710703	-	684	protein_coding	flagellar basal body P-ring formation protein FlgA && PF13144:Chaperone for flagella basal body P-ring formation	-	466	322	319	115	136	127	256.33747430366	153.224403448992	136.333030423422	59.9175410896522	99.1408926675344	65.6715346585343
MUW98_RS21510	458.641929652542	337.548872115897	328.557947789163	837.867345465637	567.190790223546	791.228435679872	-0.96720587154832	0.00114534270350734	0.00949501687391143	csrD	NC_999999999.1	4669637	4671565	-	1929	protein_coding	RNase E specificity factor CsrD && PF00990:Diguanylate cyclase, GGDEF domain|PF00563:EAL domain	EAL	449	382	414	866	419	824	87.5782775195878	64.4553994899364	62.7385707070974	159.991867645813	108.30582469942	151.086106701708
MUW98_RS22370	455.577506959986	417.076093295036	457.124101271879	1214.23039094616	578.020208652635	1184.92219615165	-1.16362400042105	0.00116490008025147	0.00963597171646609	MUW98_RS22370	NC_999999999.1	4839753	4840868	+	1116	protein_coding	ABC transporter permease && PF02653:Branched-chain amino acid transport system / permease component	BPD_transp_2	446	472	576	1255	427	1234	150.367143655629	137.659431990639	150.877609966016	400.766835142428	190.780375287407	391.093421794259
MUW98_RS09840	42.9019176957835	62.7381411524312	52.3788032707362	15.4802280917439	6.76838651818074	21.1250310497053	1.84125676967135	0.00118537919446023	0.00978391755252513	hybB	NC_999999999.1	2107421	2108608	+	1188	protein_coding	Ni/Fe-hydrogenase cytochrome b subunit && -	-	42	71	66	16	5	22	13.301944628321	19.4522605169104	16.2402982949531	4.79971870652287	2.09857058899638	6.54991684258348
MUW98_RS21580	73.5461446213431	40.6472463804484	57.9341308903597	148.997195383035	119.123602719981	126.750186298232	-1.20230499490455	0.00122143707549573	0.0100457375617101	MUW98_RS21580	NC_999999999.1	4687906	4688217	+	312	protein_coding	DUF1145 domain-containing protein && PF06611:Protein of unknown function (DUF1145)	-	72	46	73	154	88	132	86.8280781233262	47.9878626186402	68.3966408960527	175.905075479922	140.636515164127	149.640407865176
MUW98_RS00135	14.3006392319278	10.6036294905518	6.34894585099833	34.8305132064237	62.2691559672628	29.767089206403	-2.02581299438592	0.00122242670753577	0.0100457375617101	MUW98_RS00135	NC_999999999.1	30804	30889	+	86	protein_coding	tRNA-Leu && -	-	14	12	8	36	46	31	61.2508148001758	45.4162178069234	27.1930576101541	149.181954680647	266.703919877847	127.494892959125
MUW98_RS17260	10507.9054127744	11003.9165038201	10093.2366666246	979.124426802799	5559.55268603366	1086.01864169167	2.05169773015673	0.00130852292613365	0.0107180759785218	MUW98_RS17260	NC_999999999.1	3758606	3760123	+	1518	protein_coding	aldehyde dehydrogenase && PF00171:Aldehyde dehydrogenase family	Aldedh	10287	12453	12718	1012	4107	1131	2549.7597091591	2670.11757740816	2449.1396883227	237.586075972882	1349.03416836649	263.524124666629
MUW98_RS11495	136.877546934166	107.803566487276	99.9958971532236	173.185051776384	559.068726401729	278.466318382479	-1.55079575012628	0.0013099239199625	0.0107180759785218	MUW98_RS11495	NC_999999999.1	2502678	2503421	-	744	protein_coding	hypothetical protein && -	-	134	122	126	179	413	290	67.7663584636354	53.3721950302689	49.5067157700991	85.7417491918263	276.787921523533	137.865185154378
MUW98_RS12830	865.188673531633	530.181474527588	540.454015566232	1147.47190730051	1262.98092429253	1365.44518875823	-0.964571552278976	0.00131415194509264	0.0107293964001936	MUW98_RS12830	NC_999999999.1	2779161	2780684	-	1524	protein_coding	fumarate hydratase && PF05683:Fumarase C-terminus|PF05681:Fumarate hydratase (Fumerase)	-	847	600	681	1186	933	1422	209.112853940495	128.142871764941	130.625706364525	277.339651677006	305.257747391857	330.022975399147
MUW98_RS10645	345.258290027972	276.578002545225	257.925925196807	98.6864540848671	181.392758687244	128.670643666387	1.11027719202594	0.00133494684871496	0.0108756360979543	MUW98_RS10645	NC_999999999.1	2306109	2306594	-	486	protein_coding	molybdopterin-dependent oxidoreductase && PF00174:Oxidoreductase molybdopterin binding domain	-	338	313	325	102	134	134	261.675291683056	209.621699404452	195.48507206888	74.7956165099813	137.479691030252	97.5209841006873
MUW98_RS07540	12.2576907702239	18.5563516084656	15.078746396121	39.6680844850937	48.7323829309014	47.0512055197982	-1.55516931333973	0.00135252037041716	0.0109950578388223	MUW98_RS07540	NC_999999999.1	1588887	1589090	+	204	protein_coding	hypothetical protein && -	-	12	21	19	41	36	49	22.1326473647694	33.5055920585391	27.2263824356567	71.62521408006	87.9918303433307	84.956274340568
MUW98_RS10380	9522.18278000223	11392.716251807	10344.020027739	830.127231419765	5445.84379252823	2046.24732576918	1.90947978740392	0.00135764947406814	0.0110130189595377	MUW98_RS10380	NC_999999999.1	2244807	2246462	-	1656	protein_coding	cation acetate symporter && PF00474:Sodium:solute symporter family	-	9322	12893	13034	858	4023	2131	2118.02485415729	2534.08874153991	2300.82660843934	184.64570034849	1211.32231662857	455.148025811263
MUW98_RS06815	344.23681579712	300.436168898966	272.211053361553	184.795222845192	112.3552162018	159.397961556867	1.00099735365405	0.00136265898499368	0.0110299349600776	MUW98_RS06815	NC_999999999.1	1411354	1412649	+	1296	protein_coding	PAS domain-containing methyl-accepting chemotaxis protein && PF00015:Methyl-accepting chemotaxis protein (MCP) signalling domain|PF13426:PAS domain	-	337	340	343	191	83	166	97.8379141610833	85.3890309075643	77.3669765995684	52.5219218875237	31.9332491292283	45.3035914945357
MUW98_RS16400	613.906012742044	405.588828013604	340.462221259785	161.574880707577	258.552364994504	189.16505076327	1.16013060220515	0.00138213119790012	0.0111635947082872	fliJ	NC_999999999.1	3567884	3568324	-	441	protein_coding	flagellar export protein FliJ && PF02050:Flagellar FliJ protein	-	601	459	429	167	191	197	512.764757654987	338.767910376133	284.37093749122	134.955356079834	215.955761999089	158.000034855789
MUW98_RS22305	223.702856556585	252.719836191483	214.276922471193	110.296625153675	144.843471489068	119.068356825612	0.888218801795378	0.0013850907538384	0.0111635947082872	MUW98_RS22305	NC_999999999.1	4823899	4825302	+	1404	protein_coding	hypothetical protein && -	-	219	286	270	114	107	124	58.6893491018779	66.3020710576382	56.2164171748378	28.9367656633638	38.0002705115191	31.238064941552
MUW98_RS11450	74.5676188521951	95.4326654149658	71.4256408237312	35.7980274621577	35.1956098945399	33.608003942713	1.20711820089983	0.00139122931609959	0.011189162004963	MUW98_RS11450	NC_999999999.1	2491735	2492763	+	1029	protein_coding	site-specific integrase && PF00589:Phage integrase family	Phage_integrase	73	108	90	37	26	35	26.6925319530407	34.1614699538957	25.5678165576522	12.8144093454761	12.598765471899	12.030459506786
MUW98_RS15255	590.412105432449	361.407038469639	326.177093095039	175.120080287852	220.649400492692	202.608252340356	1.09487868714766	0.00139904897701522	0.0112281122155349	MUW98_RS15255	NC_999999999.1	3319151	3320698	+	1548	protein_coding	LysM peptidoglycan-binding domain-containing protein && PF01464:Transglycosylase SLT domain|PF01476:LysM domain	LysM	578	409	411	181	163	211	140.487979978181	85.99644945848	77.6135185956481	41.6696509216004	52.5033078986584	48.2104344343644
MUW98_RS11465	436.169496573799	528.414202945829	529.343360326985	325.084789926621	277.50384724541	248.699229176076	0.811604307342704	0.0014154892592283	0.0113359352140322	MUW98_RS11465	NC_999999999.1	2494995	2497547	-	2553	protein_coding	MlaD family protein && PF02470:MlaD protein	-	427	598	667	336	205	259	62.9302339290487	76.2392364987093	76.3732946843742	46.9030091227311	40.0380635522271	35.8821531376312
MUW98_RS08030	133.81312424161	91.8981222514485	86.5043872198522	144.159624104365	755.351935428971	277.506089698402	-1.91376430254648	0.00142459379644245	0.0113846775427562	MUW98_RS08030	NC_999999999.1	1688021	1688230	+	210	protein_coding	DUF1127 domain-containing protein && -	-	131	104	109	149	558	289	234.711455625436	161.191528597271	151.730786927134	252.859466571139	1324.90555974101	486.752391644561
MUW98_RS12295	71.5031961596391	95.4326654149658	107.138461235597	41.6031129965616	40.6103191090845	37.4489186790231	1.19893391562633	0.00145230258088514	0.0115700273653917	MUW98_RS12295	NC_999999999.1	2670592	2671179	-	588	protein_coding	sel1 repeat family protein && PF08238:Sel1 repeat	-	70	108	135	43	30	39	44.7922625239381	59.7825724193176	67.1155184638369	26.0617379255967	25.4398148951807	23.4593960382327
MUW98_RS08475	236.982021557661	281.879817290501	286.496181526299	116.101710688079	135.367730363615	169.96047708172	0.934179561824197	0.00145545328888104	0.0115700273653917	MUW98_RS08475	NC_999999999.1	1783954	1785462	-	1509	protein_coding	DUF853 domain-containing protein && PF05872:Bacterial protein of unknown function (DUF853)	-	232	319	361	120	100	177	57.8470253191853	68.8065230458989	69.9333719818459	28.3402873923915	33.0430995325077	41.4871472375168
MUW98_RS02600	2700.77786637265	2086.26410226606	2200.70335560229	4774.68285204725	3572.3544042958	3772.73849974055	-0.794705233860272	0.0014569891300533	0.0115700273653917	ompA	NC_999999999.1	561868	562926	-	1059	protein_coding	porin OmpA && PF01389:OmpA-like transmembrane domain|PF00691:OmpA family	-	2644	2361	2773	4935	2639	3929	939.393988434047	725.651665157741	765.456325868075	1660.74686250166	1242.54878334682	1312.24707915351
MUW98_RS03840	724.225229674059	626.497775733433	449.187918958131	992.669626383075	2217.32342335601	1160.91647904972	-1.27978313409096	0.00147395732867817	0.0116801828650716	MUW98_RS03840	NC_999999999.1	783317	783634	+	318	protein_coding	hypothetical protein && -	-	709	709	566	1026	1638	1209	838.883014740773	725.683559895007	520.302386883593	1149.82695258574	2568.36531209684	1344.71028611605
MUW98_RS23165	292.141630023668	263.323465682035	192.849230224074	584.378610463331	368.200226589032	620.307729914074	-1.07402465121259	0.00147966659387484	0.0117008435892995	MUW98_RS23165	NC_999999999.1	5008919	5009347	-	429	protein_coding	F0F1 ATP synthase subunit epsilon && PF00401:ATP synthase, Delta/Epsilon chain, long alpha-helix domain|PF02823:ATP synthase, Delta/Epsilon chain, beta-sandwich domain	-	286	298	243	604	272	646	250.836670134053	226.093012811933	165.582901496795	501.755209397275	316.141587806963	532.604426892033
MUW98_RS08340	348.322712720528	223.559855092466	287.289799757674	161.574880707577	128.599343845434	145.954759979782	0.975368812831706	0.00148410939139005	0.0117114239002579	MUW98_RS08340	NC_999999999.1	1752944	1753486	+	543	protein_coding	hypothetical protein && -	-	341	253	362	167	95	152	236.285371590365	151.652250927416	194.883579539438	109.604626208484	87.2356083514298	99.0086877420353
MUW98_RS17070	318.69996002582	261.556194100277	318.240910781291	184.795222845192	169.209662954519	144.994531295705	0.848784640210965	0.00149672169673633	0.0117862927768047	MUW98_RS17070	NC_999999999.1	3718895	3720448	+	1554	protein_coding	diguanylate cyclase && PF00990:Diguanylate cyclase, GGDEF domain|PF02743:Cache domain	GGDEF	312	296	401	191	125	151	75.5415454457767	61.9967417681812	75.4327368680642	43.8020661301356	40.1078162761857	34.3680964828994
MUW98_RS07590	59.2455053894153	94.5490296240864	78.5682049061043	164.477423474779	208.466304759967	137.312701823085	-1.12987451556018	0.00155198672428841	0.0121960290083665	cyoE	NC_999999999.1	1599178	1600074	+	897	protein_coding	heme o synthase && PF01040:UbiA prenyltransferase family	UbiA	58	107	99	170	154	143	24.3286402471155	38.8257187160265	32.2633350742547	67.5411921662039	85.6048353172946	56.3862406448491
MUW98_RS13470	1017.38833392858	1271.55190307533	1069.00375766184	223.495793074552	701.204843283525	281.347004434712	1.47949024318233	0.00158820160200867	0.0124546703592031	pspA	NC_999999999.1	2942175	2942855	-	681	protein_coding	phage shock protein PspA && PF04012:PspA/IM30 family	-	996	1439	1347	231	518	293	550.293663994531	687.767819197014	578.211853831768	120.886307378272	379.273645620837	152.177363117997
MUW98_RS11120	229.831701941697	236.814391955656	276.972762749802	143.192109848631	143.489794185432	140.193387875317	0.801866882511761	0.00167024310106317	0.0130708650979466	MUW98_RS11120	NC_999999999.1	2411439	2415410	-	3972	protein_coding	PAS domain S-box protein && PF00072:Response regulator receiver domain|PF00512:His Kinase A (phospho-acceptor) domain|PF13426:PAS domain|PF01627:Hpt domain|PF02518:Histidine kinase-, DNA gyrase B-, and HSP90-like ATPase|PF08447:PAS fold	Response_reg	225	268	349	148	106	146	21.3135388142606	21.9610814873693	25.685184765583	13.2789800770342	13.3065859582647	13.000892343134
MUW98_RS06945	279.883939253445	239.465299328294	230.149287098689	153.834766661705	138.075084970887	128.670643666387	0.832276817133193	0.00170575126045655	0.0133211050816607	MUW98_RS06945	NC_999999999.1	1441376	1442614	+	1239	protein_coding	uracil-xanthine permease family protein && PF00860:Permease family	-	274	271	290	159	102	134	83.2073215698918	71.1911738100724	68.4215957220786	45.733881452407	41.0486504749356	38.2527831097127
MUW98_RS16790	378.966939646087	239.465299328294	271.417435130178	512.782555539015	661.948201478077	531.966690978943	-0.939875330683446	0.00172564595072043	0.0134241793679651	MUW98_RS16790	NC_999999999.1	3660210	3662498	-	2289	protein_coding	FdhF/YdeP family oxidoreductase && PF00384:Molybdopterin oxidoreductase|PF01568:Molydopterin dinucleotide binding domain	-	371	271	342	530	489	554	60.9832271426827	38.5346720623328	43.6763985599526	82.5167891648934	106.520472643674	85.603893518011
MUW98_RS19400	49.0307630808954	38.8799747986898	35.7128204118656	90.9463400389952	82.5743155218051	94.1024110395964	-1.12058729294083	0.00172606760166041	0.0134241793679651	MUW98_RS19400	NC_999999999.1	4221615	4221884	-	270	protein_coding	succinate dehydrogenase assembly factor 2 && -	-	48	44	45	94	61	98	66.8897787024142	53.0416568461105	48.7208948848594	124.072728563616	112.651269217326	128.378370114636
MUW98_RS17065	357.515980798196	390.567019568656	321.41538370679	587.281153230533	990.891786261661	579.017896498741	-1.01106977225239	0.00176932819172336	0.013732316747285	MUW98_RS17065	NC_999999999.1	3717637	3718686	-	1050	protein_coding	efflux RND transporter periplasmic adaptor subunit && PF16576:Barrel-sandwich domain of CusB or HlyD membrane-fusion	-	350	442	405	607	732	603	125.418335067027	137.01279930768	112.754071019246	206.021068736485	347.609630727748	203.122278312574
MUW98_RS05190	224.724330787437	181.145337130259	212.689686008444	114.166682176611	120.477280023617	109.466069984837	0.847071061210439	0.00178289984912148	0.0137855384633689	MUW98_RS05190	NC_999999999.1	1064070	1065497	-	1428	protein_coding	PTS transporter subunit EIIC && PF00367:phosphotransferase system, EIIB|PF02378:Phosphotransferase system, EIIC	-	220	205	268	118	89	114	57.9664573839199	46.725485523813	54.8621841560602	29.4486942907564	31.0764797641128	28.2361961365153
MUW98_RS07370	844.759188914594	772.297681228519	670.607405511698	1254.86598968699	2179.4204588542	1227.17225825106	-1.02648813323882	0.00178349490194168	0.0137855384633689	recN	NC_999999999.1	1542468	1544132	-	1665	protein_coding	DNA repair protein RecN && PF02463:RecF/RecN/SMC N terminal domain	SMC_N	827	874	845	1297	1610	1278	186.884618198975	170.854083845825	148.357319559302	277.611838321466	482.149428728121	271.485201886109
MUW98_RS19080	195.10157809273	167.890800267069	140.470426953338	377.330559736257	364.139194678124	248.699229176076	-0.976398780291349	0.00190707853996536	0.0147106344637	MUW98_RS19080	NC_999999999.1	4153840	4154931	+	1092	protein_coding	porin && PF00267:Gram-negative porin	Porin_1	191	190	177	390	269	259	65.8101703236321	56.6316391151655	47.382408761649	127.278254985472	122.8286447375	83.8893195607807
MUW98_RS16220	727.289652366615	469.210604956915	461.092192428753	322.182247159419	146.197148792704	238.136713651224	1.22725073507784	0.00196076608192186	0.0150938972673658	MUW98_RS16220	NC_999999999.1	3535043	3536254	+	1212	protein_coding	RsmB/NOP family class I SAM-dependent RNA methyltransferase && PF01189:16S rRNA methyltransferase RsmF	-	712	531	581	333	108	248	221.034293484463	142.600178930897	140.132870931205	97.9160436868437	44.4315182921769	72.373338577457
MUW98_RS16115	14.3006392319278	20.3236231902242	12.6978917019967	56.1158268325715	44.6713510199929	38.4091473631006	-1.55821659628347	0.001988433437256	0.0152757045322395	MUW98_RS16115	NC_999999999.1	3510647	3511096	+	450	protein_coding	GNAT family N-acetyltransferase && PF13508:Acetyltransferase (GNAT) domain	-	14	23	16	58	33	40	11.7057112729225	16.6357923744619	10.39379090877	45.9333080214238	36.565493942673	31.4396008444007
MUW98_RS20250	151.178186166094	174.959886594104	169.04068328283	248.651163723636	450.774542110838	309.19363627296	-1.02344856082434	0.00201539557124658	0.0154334416325474	dmeF	NC_999999999.1	4401359	4402309	-	951	protein_coding	CDF family Co(II)/Ni(II) efflux transporter DmeF && PF01545:Cation efflux family	-	148	198	213	257	333	322	58.5549324603153	67.7661546456618	65.4735054288647	96.3085513013102	174.595776927303	119.758101008246
MUW98_RS18455	118.491010778831	220.025311928949	237.291851181062	423.771244011488	351.956098945399	478.193884670602	-1.12162165933805	0.00201714918474174	0.0154334416325474	MUW98_RS18455	NC_999999999.1	4009402	4011303	-	1902	protein_coding	PKD domain-containing protein && PF00182:Chitinase class I|PF02839:Carbohydrate binding domain	-	116	249	299	438	260	498	22.9472032614749	42.610536633257	45.9544087399778	82.0683764007273	68.1605135151633	92.6079725187986
MUW98_RS14870	257.411506174701	178.494429757621	163.485355663207	113.199167920877	55.5007694490821	83.5398955147438	1.24141756462554	0.00203926060525904	0.0155710344191034	dkgB	NC_999999999.1	3241096	3241899	+	804	protein_coding	2%2C5-didehydrogluconate reductase DkgB && PF00248:Aldo/keto reductase family	Aldo_ket_red	252	202	206	117	41	87	117.93067327198	81.775553041239	74.8992861662764	51.8611397179612	25.4271582708547	38.2730215503199
MUW98_RS14745	822.28675583585	402.937920640967	443.632591338508	278.64410565139	242.308237350871	241.977628387534	1.12814347941232	0.0021842856608498	0.0166446980055059	MUW98_RS14745	NC_999999999.1	3212758	3214608	+	1851	protein_coding	DUF3413 domain-containing protein && PF00884:Sulfatase|PF11893:Domain of unknown function (DUF3413)	Sulfatase	805	456	559	288	179	252	163.633322089071	80.183792432753	88.2819456746723	55.4495866127958	48.2188258121296	48.1530353289443
MUW98_RS03895	312.571114640708	417.959729085915	387.285696910898	206.08053647134	201.697918241786	234.295798914914	0.799555123838669	0.00220344376988584	0.0167568344758253	MUW98_RS03895	NC_999999999.1	793329	794954	-	1626	protein_coding	hypothetical protein && -	-	306	473	488	213	149	244	70.8081375101664	94.6822933553726	87.7335671727358	46.6843488765902	45.6915346985766	53.0760789162853
MUW98_RS22375	195.10157809273	268.625280427311	307.923873773419	788.524118423203	353.309776249035	631.830474123005	-1.20100846033289	0.00223507905099165	0.0169632156546087	MUW98_RS22375	NC_999999999.1	4840926	4841891	+	966	protein_coding	ABC transporter permease && PF02653:Branched-chain amino acid transport system / permease component	BPD_transp_2	191	304	388	815	261	658	74.3941055832363	102.429399443082	117.414330529972	300.67181974829	134.720411053609	240.92302820981
MUW98_RS21530	659.872353130384	478.046962865708	385.698460448148	978.156912547065	2597.70674567777	816.194381465887	-1.52717393185434	0.00225786857316075	0.0171017675862698	MUW98_RS21530	NC_999999999.1	4676596	4678305	-	1710	protein_coding	urocanate hydratase && PF01175:Urocanase	Urocanase	646	541	486	1011	1919	850	142.14077974263	102.974412752676	83.0819470668129	210.701335797003	559.562861849996	175.813557353556
MUW98_RS17655	503.58679581003	366.708853214915	368.238859357903	1889.55534144849	418.28628682357	1493.15560374054	-1.61846222017696	0.00226656077715631	0.0171332009046766	MUW98_RS17655	NC_999999999.1	3853870	3854841	-	972	protein_coding	MalM family protein && PF07148:Maltose operon periplasmic protein precursor (MalM)	-	493	415	464	1953	309	1555	190.837157987791	138.966462065252	139.546266830708	716.05803452938	158.512031822194	565.840038345406
MUW98_RS13210	2203.31991594774	1542.82809087528	1475.33629212574	913.333457412888	1103.24700246346	707.688540165128	0.939037739957766	0.00227282317871914	0.0171461780602572	sucC	NC_999999999.1	2888043	2889209	-	1167	protein_coding	ADP-forming succinate--CoA ligase subunit beta && PF08442:ATP-grasp domain|PF00549:CoA-ligase	-	2157	1746	1859	944	815	737	695.443055885801	486.9692659966	465.666548025469	288.279248995373	348.222453415266	223.370685947847
MUW98_RS20930	13.2791650010758	35.3454316351725	26.9830198667429	87.0762830160592	58.2081240563544	75.8580660421237	-1.54455127243416	0.00229113607744566	0.0172498309064372	MUW98_RS20930	NC_999999999.1	4546711	4546968	-	258	protein_coding	DUF2442 domain-containing protein && -	-	13	40	34	90	43	79	18.9585855333878	50.4624642299149	38.5234982810516	124.318295567206	83.1033953242568	108.30211337388
MUW98_RS13065	179.77946462995	182.028972921138	195.230084918199	117.069224943813	96.1110885581666	97.9433257759065	0.838545177886713	0.00230458873100538	0.0173096214649449	MUW98_RS13065	NC_999999999.1	2848673	2849794	+	1122	protein_coding	glycosyltransferase family 9 protein && PF01075:Glycosyltransferase family 9 (heptosyltransferase)	-	176	206	246	121	71	102	59.0203929727184	59.7588914637147	64.0927280303498	38.4330417014956	31.5526260322044	32.154137227228
MUW98_RS17100	12017.6443259736	8790.4088476674	8251.2487516037	15913.6744783127	21842.9369714729	15435.676096546	-0.872215019365682	0.00230825546046322	0.0173096214649449	ompA	NC_999999999.1	3725898	3726899	+	1002	protein_coding	porin OmpA && PF00691:OmpA family|PF01389:OmpA-like transmembrane domain	-	11765	9948	10397	16448	16136	16075	4417.80452713643	3231.44095042595	3033.24038393942	5850.02361916461	8029.67896378568	5674.30670180099
MUW98_RS04130	288.05573310026	238.581663537414	215.070540702568	416.031129965616	592.910658992633	392.733531787703	-0.917579426036193	0.00233546740482485	0.0174789346249987	MUW98_RS04130	NC_999999999.1	842044	842406	+	363	protein_coding	hypothetical protein && -	-	282	270	271	430	438	409	292.297276767781	242.094714755914	218.237396922263	422.157077141898	601.641109950818	398.516428058674
MUW98_RS16420	1503.61006781413	939.304845704709	930.120567171255	431.51135805736	699.851165979889	517.56326071778	1.03329905602691	0.00242726970301882	0.0181300224154197	fliF	NC_999999999.1	3571680	3573392	-	1713	protein_coding	flagellar M-ring protein FliF && PF01514:Secretory protein of YscJ/FliF family|PF08345:Flagellar M-ring protein C-terminal	-	1472	1063	1172	446	517	539	323.320121223578	201.978001531102	200.003113152558	92.7875568160292	150.488460184381	111.291231535455
MUW98_RS18325	757.933879292175	565.52690616276	517.439086856363	944.293913596376	1510.70387085794	1086.97887037575	-0.94402917488265	0.00244313942219854	0.0181728693134317	MUW98_RS18325	NC_999999999.1	3985542	3986411	+	870	protein_coding	tetratricopeptide repeat protein && PF13424:Tetratricopeptide repeat	-	742	640	652	976	1116	1132	320.897946964599	239.435692346079	219.076023896058	399.800017499194	639.609580564625	460.210708912003
MUW98_RS22570	484.178785423842	347.26886581557	486.487975832747	886.243058252336	628.106268887173	994.796916704305	-0.929814789829738	0.00244366730046327	0.0181728693134317	MUW98_RS22570	NC_999999999.1	4883875	4884855	-	981	protein_coding	oxidoreductase && PF00107:Zinc-binding dehydrogenase	ADH_zinc_N	474	393	613	916	464	1036	181.799054500828	130.392229819776	182.666107427638	332.765818946728	235.840828320827	373.52553296788
MUW98_RS20575	926.477127382753	770.530409646761	771.396920896296	541.807983211035	376.322290410849	499.318915720308	0.798433957637007	0.00244745960000618	0.0181728693134317	MUW98_RS20575	NC_999999999.1	4472874	4474676	+	1803	protein_coding	aminopeptidase P family protein && PF16188:C-terminal region of peptidase_M24|PF01321:Creatinase/Prolidase N-terminal domain|PF00557:Metallopeptidase family M24|PF16189:Creatinase/Prolidase N-terminal domain	Peptidase_M24	907	872	972	560	278	520	189.275257746744	157.416019863967	157.593044353023	110.689020419978	76.881011314953	102.008688263862
MUW98_RS08210	335.043547719452	345.501594233811	330.145184251913	492.464756168602	756.705612732607	551.171264660493	-0.831459038555448	0.00249472119181587	0.0184874034096846	MUW98_RS08210	NC_999999999.1	1720189	1722189	+	2001	protein_coding	flagellar biosynthesis protein FlgK && PF06429:Flagellar basal body rod FlgEFG protein C-terminal	-	328	391	416	509	559	574	61.6749833612965	63.6001057794272	60.7732901712189	90.6531579236858	139.294746585486	101.459881285716
MUW98_RS10365	2800.88234099615	2004.08597371428	1995.15623367622	3492.72646319971	4727.04114429743	3813.06810447181	-0.823359854485744	0.00251401829721674	0.0185938765041207	hupB	NC_999999999.1	2240417	2240689	+	273	protein_coding	DNA-binding protein HU-beta && -	-	2742	2268	2514	3610	3492	3971	3779.0887335581	2704.0117371199	2691.9632910008	4712.55897946211	6377.9572851056	5144.77973707892
MUW98_RS15555	1814.13823399313	1434.14088859712	1117.41446977571	2094.66836366409	3962.21346774301	2984.39075011292	-1.05030045135556	0.00254552675850133	0.0187900722760607	MUW98_RS15555	NC_999999999.1	3386885	3388315	+	1431	protein_coding	coniferyl aldehyde dehydrogenase && PF00171:Aldehyde dehydrogenase family	Aldedh	1776	1623	1408	2165	2927	3108	466.966379620628	369.153555151104	287.626918230114	539.175948093595	1019.88946798365	768.194020632055
MUW98_RS18275	1073.56941662544	493.952407101536	534.898687946609	374.428016969055	151.611858007249	260.221973385006	1.41671218591757	0.00260372775363073	0.0191821505599514	yegQ	NC_999999999.1	3974882	3976243	+	1362	protein_coding	tRNA 5-hydroxyuridine modification protein YegQ && PF16325:Peptidase family U32 C-terminal domain|PF01136:Peptidase family U32	-	1051	559	674	387	112	271	290.340683161773	133.586591706439	144.660278204384	101.261906829852	41.0025562833337	70.3755382337493
MUW98_RS08585	236.982021557661	168.774436057949	154.755555118084	101.588996852069	96.1110885581666	86.4205815669763	0.978791655443267	0.00261576165248786	0.0192332416241408	nrfD	NC_999999999.1	1808903	1809856	+	954	protein_coding	cytochrome c nitrite reductase subunit NrfD && PF03916:Polysulphide reductase, NrfD	-	232	191	195	105	71	90	91.5001689797176	65.1648142641967	59.7520408965257	39.2241163162777	37.1090633208945	33.36750089618
MUW98_RS17725	3609.88993183092	2986.68897317208	2613.38483591719	4785.32550886032	5893.91098003179	4719.52398224098	-0.741557709969012	0.00277434579230855	0.0203595959700153	ppnN	NC_999999999.1	3867419	3868774	+	1356	protein_coding	nucleotide 5'-monophosphate nucleosidase PpnN && PF14793:Domain of unknown function (DUF4478)|PF03641:Possible lysine decarboxylase|PF11892:Domain of unknown function (DUF3412)	-	3534	3380	3293	4946	4354	4915	980.593796740868	811.306919377858	709.902242724965	1299.89019000207	1601.02735947705	1282.01580323752
MUW98_RS14815	67.4172992362312	56.552690616276	57.1405126589849	201.24296519267	74.4522516999882	211.250310497053	-1.43170034906128	0.00284197847786171	0.0208154229485327	MUW98_RS14815	NC_999999999.1	3231555	3232313	-	759	protein_coding	DeoR/GlpR family transcriptional regulator && PF08220:DeoR-like helix-turn-helix domain|PF00455:DeoR C terminal sensor domain	DeoR	66	64	72	208	55	220	32.7178265392244	27.4451979369023	27.7304698158884	97.6638415066392	36.1319110105464	102.520437536089
MUW98_RS05850	275.798042330037	258.905286727639	240.466324106562	120.939281966749	144.843471489068	169.96047708172	0.830364507217881	0.00288103672261506	0.0210606017784961	MUW98_RS05850	NC_999999999.1	1200338	1200982	-	645	protein_coding	thermostable hemolysin && PF12261:Thermostable hemolysin	-	270	293	303	125	107	177	157.502095200452	147.855020193651	137.324940931278	69.0657197595587	82.716867904144	97.060628188237
MUW98_RS03775	1539.36166589395	1187.6065029418	1051.5441565716	2372.34495505975	1826.11068260516	2462.02634597475	-0.818402532961862	0.00291418777406565	0.0212617336243242	gap	NC_999999999.1	767559	768554	-	996	protein_coding	type I glyceraldehyde-3-phosphate dehydrogenase && PF00044:Glyceraldehyde 3-phosphate dehydrogenase, NAD binding domain|PF02800:Glyceraldehyde 3-phosphate dehydrogenase, C-terminal domain	-	1507	1344	1325	2452	1349	2564	569.293466704847	439.205833249283	388.886660978547	877.350991393835	675.340242725436	910.517355779857
MUW98_RS08775	66.3958250053792	61.8545053615519	51.5851850393614	192.535336891064	83.9279928254412	154.59681813648	-1.26703524652093	0.00295533545439898	0.0215203191775925	MUW98_RS08775	NC_999999999.1	1849343	1849906	-	564	protein_coding	hypothetical protein && -	-	65	70	65	199	62	161	43.3627222306209	40.3968131202244	33.6899805054879	125.743694464371	54.812877767063	100.96627132876
MUW98_RS07740	209.402217324657	136.079911795414	111.900170623845	271.871505861252	311.345779836314	350.483469688293	-1.03226504026663	0.00300879106158698	0.0218673600853682	MUW98_RS07740	NC_999999999.1	1624467	1625621	-	1155	protein_coding	YdcF family protein && PF02698:DUF218 domain	-	205	154	141	281	230	365	66.7811913993259	43.3977192377268	35.686473655923	86.7034900628309	99.2923684393718	111.773905599412
MUW98_RS06440	1154.26588086275	665.377750532122	637.275439793957	497.302327447272	239.600882743598	324.5572952182	1.20903166679216	0.00302352116278325	0.0219321573577277	MUW98_RS06440	NC_999999999.1	1327162	1328109	-	948	protein_coding	ribose-phosphate pyrophosphokinase && PF14572:Phosphoribosyl synthetase-associated domain|PF13793:N-terminal domain of ribose phosphate pyrophosphokinase	-	1130	753	803	514	177	338	448.489615904241	258.532298939939	247.613155649001	193.226650395667	93.0968415974269	126.106626804677
MUW98_RS15185	155.264083089502	122.825374932224	114.28102531797	35.7980274621577	79.8669609145328	49.9318915720308	1.25446774195282	0.00306381829430903	0.0221464681439258	MUW98_RS15185	NC_999999999.1	3303153	3303728	+	576	protein_coding	LON peptidase substrate-binding domain-containing protein && PF02190:ATP-dependent protease La (LON) substrate-binding domain	-	152	139	144	37	59	52	99.2895152613961	78.5453512245316	73.0813423272891	22.8924083619704	51.0739617096995	31.9308446075945
MUW98_RS09785	182.843887322506	190.865330829932	215.070540702568	122.874310478217	54.1470921454459	86.4205815669763	1.1536574093268	0.00306480815777552	0.0221464681439258	MUW98_RS09785	NC_999999999.1	2094558	2096189	-	1632	protein_coding	methyl-accepting chemotaxis protein && PF00015:Methyl-accepting chemotaxis protein (MCP) signalling domain|PF12729:Four helix bundle sensory module for signal transduction|PF00672:HAMP domain	HAMP	179	216	271	127	40	90	41.268165398893	43.0786183609788	48.5417739477827	27.732933500511	12.2210875476848	19.5052670679876
MUW98_RS02220	499.500898886622	418.843364876794	361.09629527553	149.964709638769	291.040620281772	148.835446032015	1.12104490555667	0.00309257119109878	0.0223043566593204	MUW98_RS02220	NC_999999999.1	485205	485636	-	432	protein_coding	prepilin-type N-terminal cleavage/methylation domain-containing protein && PF13544:Type IV pilin N-term methylation site GFxxxE|PF00114:Pilin (bacterial filament)	-	489	474	455	155	215	155	425.899762831778	357.12706456046	307.888988508487	127.867506165961	248.155972148822	126.904638825055
MUW98_RS01490	660.893827361236	493.068771310656	468.234756511126	717.895577754622	1562.14360839612	1172.43922325865	-1.08947946686936	0.00311352045441455	0.0224125938054421	MUW98_RS01490	NC_999999999.1	323840	325288	-	1449	protein_coding	catalase && PF00199:Catalase|PF06628:Catalase-related immune-responsive	Catalase	647	558	590	742	1154	1221	168.003442626017	125.341238792192	119.028273217669	182.49365255888	397.106907677815	298.041557694202
MUW98_RS01155	14.3006392319278	10.6036294905518	10.3170370078723	41.6031129965616	25.7198687690868	41.2898334153331	-1.63867989949222	0.00328632448864965	0.0236114589927362	MUW98_RS01155	NC_999999999.1	255748	255840	+	93	protein_coding	YnhF family membrane protein && -	-	14	12	13	43	19	43	56.6405384173669	41.9977928107034	40.8626860324627	164.777439787644	101.868678139412	163.536633424504
MUW98_RS01575	119.512485009683	133.429004422776	107.138461235597	66.7584836456454	66.3301878781713	50.8921202561083	0.97125247944233	0.00333651919249277	0.0239265216617542	MUW98_RS01575	NC_999999999.1	339946	340338	+	393	protein_coding	DoxX family protein && PF07681:DoxX	-	117	151	135	69	49	53	112.014848876657	125.058313070549	100.417111594748	62.5703787867513	62.1689522273066	47.6993944108751
MUW98_RS14040	576.111466200521	407.356099595363	370.619714052027	134.484481547025	297.809006799953	158.43773287279	1.20022623343388	0.00337175756495432	0.0241333387761056	MUW98_RS14040	NC_999999999.1	3061507	3062541	+	1035	protein_coding	response regulator && PF00072:Response regulator receiver domain	Response_reg	564	461	467	139	220	165	205.031712979139	144.973540352116	131.899466152054	47.8615428409139	105.98693896427	56.3862406448491
MUW98_RS14875	74.5676188521951	58.3199621980346	49.204330345237	27.0903991605518	8.12206382181689	22.0852597337828	1.64475373739068	0.00343003336468014	0.024503950476465	MUW98_RS14875	NC_999999999.1	3242275	3243447	+	1173	protein_coding	MFS transporter && PF07690:Major Facilitator Superfamily	MFS_1	73	66	62	28	6	23	23.4156993859155	18.3136155351021	15.4511277895718	8.50691832127966	2.55048783603857	6.9352060686178
MUW98_RS15460	349.34418695138	298.668897317208	284.115326832175	481.822099355528	471.07970166538	571.336067026121	-0.711028623869348	0.00343710094476892	0.0245080241279175	nagA	NC_999999999.1	3363743	3364888	+	1146	protein_coding	N-acetylglucosamine-6-phosphate deacetylase && PF01979:Amidohydrolase family	Amidohydro_1	342	338	358	498	348	595	112.285525112364	95.9975726593695	91.3197925066999	154.866316537297	151.413516088175	183.637720900704
MUW98_RS06520	419.825908880167	261.556194100277	274.591908055678	191.56782263533	146.197148792704	151.716132084247	0.963165834473532	0.00345178122770201	0.0245662618696075	MUW98_RS06520	NC_999999999.1	1341999	1343441	+	1443	protein_coding	sodium:alanine symporter family protein && PF01235:Sodium:alanine symporter family	-	411	296	346	198	108	158	107.166186512574	66.7657219041951	70.0932624954734	48.9002526430672	37.3187804366725	38.7275748447139
MUW98_RS17435	181.822413091654	292.483446781052	186.500284373076	105.459053875005	33.8419325909037	99.8637831440615	1.45913329696785	0.00346198362308555	0.0245924712359297	MUW98_RS17435	NC_999999999.1	3797077	3797946	+	870	protein_coding	alpha/beta fold hydrolase && PF12146:Serine aminopeptidase, S33	-	178	331	235	109	25	104	76.980909110106	123.833147135238	78.9614503306342	44.649797036283	14.3281716076305	42.2808425148837
MUW98_RS00980	331.979125026896	308.38889101688	230.942905330064	77.4011404587193	192.222177116333	84.5001241988213	1.30523786765278	0.00356001634848542	0.0252413189219681	MUW98_RS00980	NC_999999999.1	218542	219189	-	648	protein_coding	AAA family ATPase && PF01656:CobQ/CobB/MinD/ParA nucleotide binding domain	CbiA	325	349	291	80	142	88	188.708143040665	175.298657569059	131.275744550871	43.9974214764596	109.265575333745	48.0327235122788
MUW98_RS15820	161.392928474614	114.872652814311	128.566153482716	219.625736051616	253.13765577996	243.898085755689	-0.825045292773299	0.00356810279988867	0.025251189045366	smpB	NC_999999999.1	3443179	3443667	+	489	protein_coding	SsrA-binding protein SmpB && PF01668:SmpB protein	-	158	130	162	227	187	254	121.571146874787	86.5291947991486	96.8439873784936	165.435703208111	190.678956142773	183.71913990363
MUW98_RS00430	676.215940824016	601.755973588812	517.439086856363	231.235907120424	414.225254912662	295.750434695875	0.933917857549402	0.00358093832890087	0.0252867304755554	MUW98_RS00430	NC_999999999.1	95973	98258	-	2286	protein_coding	EAL domain-containing protein && PF00563:EAL domain|PF00990:Diguanylate cyclase, GGDEF domain	EAL	662	681	652	239	306	308	108.959235976866	96.9614396354723	83.3753896717279	37.2592336991593	66.7444592368047	47.6545130909223
MUW98_RS10640	98.0615261617908	95.4326654149658	70.6320225923564	18.3827708589458	43.3176737163568	40.3296047312556	1.37942639633506	0.00358653255684574	0.0252867304755554	MUW98_RS10640	NC_999999999.1	2304901	2306109	-	1209	protein_coding	GGDEF domain-containing protein && PF00990:Diguanylate cyclase, GGDEF domain	GGDEF	96	108	89	19	32	42	29.8763279564133	29.0753950227946	21.5194027034863	5.60066432194138	13.1975615403286	12.2871889156157
MUW98_RS18960	735.461446213431	585.850529352984	509.502904542616	892.04814378674	1365.86039936887	1058.17200985342	-0.856898609064542	0.00373946132079251	0.0263157613843831	MUW98_RS18960	NC_999999999.1	4124477	4124767	-	291	protein_coding	PilZ domain-containing protein && -	-	720	663	642	922	1009	1102	930.940219054219	741.56411996425	644.924010640819	1129.14619611854	1728.89331715825	1339.42423185037
MUW98_RS13300	22.4724330787437	22.9745305628621	16.6659828588706	41.6031129965616	90.696379343622	47.0512055197982	-1.52444045196678	0.0037915110957397	0.0266323647171884	MUW98_RS13300	NC_999999999.1	2910618	2910866	-	249	protein_coding	DinI family protein && -	-	22	26	21	43	67	49	33.2434141141517	33.9861656680993	24.653946809206	61.5433811255055	134.166927390969	69.6027307850437
MUW98_RS04490	174.67209347569	130.778097050138	146.819372804336	87.0762830160592	81.2206382181689	77.7785234102787	0.876585900949002	0.00390305526749895	0.0273313559138079	glsB	NC_999999999.1	922500	923420	+	921	protein_coding	glutaminase B && PF04960:Glutaminase	-	171	148	185	90	60	81	69.8584211611126	52.3034401236447	58.7189938351726	34.8253205823442	32.4834118531297	31.1067711937678
MUW98_RS20405	6687.59178938796	4472.96437343108	3795.08238243425	604.696409833745	2949.66284462317	532.926919663021	1.87197748332951	0.00390551453805473	0.0273313559138079	MUW98_RS20405	NC_999999999.1	4436252	4437487	-	1236	protein_coding	argininosuccinate synthase && PF00764:Arginosuccinate synthase	-	6547	5062	4782	625	2179	555	1992.99475651414	1333.00518678018	1130.98698708445	180.207885294965	879.040283551241	158.819585576235
MUW98_RS02695	1372.86136626507	858.893988734692	907.105638461386	189.632794123862	675.484974514438	261.182202069084	1.4805993108304	0.00393282423617149	0.0274715055904423	MUW98_RS02695	NC_999999999.1	579817	581079	+	1263	protein_coding	DUF1479 domain-containing protein && PF07350:Protein of unknown function (DUF1479)	-	1344	972	1143	196	499	272	400.385373705662	250.490398450537	264.550987427051	55.3050723167279	197.000447823298	76.1719545398782
MUW98_RS02835	102.147423085199	68.9235916885864	88.8852419139766	239.94353542203	115.062570809073	238.136713651224	-1.19431556402012	0.00396902440204812	0.0276731239270342	MUW98_RS02835	NC_999999999.1	608145	608912	-	768	protein_coding	hypothetical protein && -	-	100	78	112	248	85	248	48.9915371355573	33.0568564506122	42.630783024252	115.080755549365	55.1858484575143	114.214174942549
MUW98_RS00960	48.0092888500434	92.7817580423278	98.408660690474	318.312190136483	87.9890247363497	345.682326267905	-1.65266083278201	0.00401437248010541	0.0279376623523203	mglC	NC_999999999.1	213441	214451	+	1011	protein_coding	galactose/methyl galactoside ABC transporter permease MglC && PF02653:Branched-chain amino acid transport system / permease component	BPD_transp_2	47	105	124	329	65	360	17.4915778876862	33.8038614240454	35.8539523188283	115.973025215249	32.0576895909596	125.944988545819
MUW98_RS13085	12.2576907702239	77.7599495973795	83.329914294353	155.769795173173	297.809006799953	192.045736815503	-1.89207427031781	0.00402657894807891	0.0279710051420878	MUW98_RS13085	NC_999999999.1	2854232	2856376	-	2145	protein_coding	TonB-dependent siderophore receptor && PF07715:TonB-dependent Receptor Plug Domain|PF00593:TonB dependent receptor	TonB_dep_Rec	12	88	105	161	220	200	2.10492310602003	13.353144380839	14.309633462686	26.7492015605832	51.1405509687734	32.9786022843364
MUW98_RS09495	162.414402705466	134.312640213655	114.28102531797	320.247218647951	177.331726776335	450.347252832354	-1.20878589137633	0.00404196911889184	0.028026300581728	ycfP	NC_999999999.1	2032830	2033369	+	540	protein_coding	alpha/beta hydrolase YcfP && PF05728:Uncharacterised protein family (UPF0227)	-	159	152	144	331	131	469	110.786195975874	91.6174072796455	77.9534318157751	218.447197630622	120.961608749752	307.191099917165
MUW98_RS11410	550.574610429221	410.89064275888	406.332534463893	671.45489347939	1076.17345639074	771.063633314244	-0.880486465737104	0.00410687348495582	0.0283995709681276	fabG	NC_999999999.1	2484745	2485479	+	735	protein_coding	3-oxoacyl-ACP reductase FabG && PF00106:short chain dehydrogenase	adh_short	539	465	512	694	795	803	275.920337147459	205.917749444316	203.633454539168	336.499462704449	539.32407577783	386.418359357966
MUW98_RS13135	1493.39532550561	1065.66476380045	1097.57401399134	811.744460560819	560.422403705366	701.927168060663	0.816900027610047	0.00411086048478198	0.0283995709681276	ycaO	NC_999999999.1	2868484	2870244	+	1761	protein_coding	30S ribosomal protein S12 methylthiotransferase accessory factor YcaO && PF02624:YcaO-like family	-	1462	1206	1383	839	414	731	312.370708463361	222.90310647657	229.57750468743	169.791071329853	117.22250652212	146.820793551471
MUW98_RS06135	17.3650619244838	11.4872652814311	7.93618231374791	36.7655417178917	50.0860602345375	29.767089206403	-1.67132802887424	0.00423149435827835	0.0291501136314715	MUW98_RS06135	NC_999999999.1	1265847	1265923	-	77	protein_coding	tRNA-Met && -	-	17	13	10	38	37	31	83.0692868625761	54.9516574763424	37.9643336765138	175.875406889016	239.596802103701	142.396893434867
MUW98_RS05985	1688.49690359834	1494.22812237692	1353.91270272539	2363.63732675814	2133.39543053057	2423.61719861165	-0.609718330617527	0.00424158051754392	0.0291501136314715	MUW98_RS05985	NC_999999999.1	1231266	1233467	+	2202	protein_coding	type IV pilus secretin PilQ family protein && PF00263:Bacterial type II and III secretion system protein|PF03958:Bacterial type II/III secretion system short domain	-	1653	1691	1706	2443	1576	2524	282.447558400266	249.950760323556	226.47914624951	395.383367576124	356.869076378825	405.416651215603
MUW98_RS23170	2187.99780248496	1989.06416526933	1664.21743119294	3453.05837871462	2635.60971017958	3535.56201477341	-0.720777441777534	0.00424268620988278	0.0291501136314715	atpD	NC_999999999.1	5009366	5010754	-	1389	protein_coding	F0F1 ATP synthase subunit beta && PF00306:ATP synthase alpha/beta chain, C terminal domain|PF02874:ATP synthase alpha/beta family, beta-barrel domain|PF00006:ATP synthase alpha/beta family, nucleotide-binding domain	ATP-synt_ab	2142	2251	2097	3569	1947	3682	580.229100893242	527.474438467187	441.329229259396	915.707024996993	698.930067802713	937.585936628645
MUW98_RS11435	201.230423477842	139.614454958931	169.04068328283	71.5960549243154	109.647861594528	75.8580660421237	0.993593387267046	0.00431617035871165	0.0296010810782915	tmk	NC_999999999.1	2489062	2489703	+	642	protein_coding	dTMP kinase && PF02223:Thymidylate kinase	-	197	158	213	74	81	79	115.45519630002	80.1032668172995	96.9864543035052	41.0779664065263	62.9100469277084	43.5232792063257
MUW98_RS21595	186.929784245914	157.287170776518	193.642848455449	103.524025363537	90.696379343622	110.426298668914	0.817037148247817	0.00433894084082579	0.0297032392950906	MUW98_RS21595	NC_999999999.1	4689412	4690530	+	1119	protein_coding	fatty acid desaturase && PF00487:Fatty acid desaturase	-	183	178	244	107	67	115	61.5323198854313	51.7747588761084	63.7420823158483	34.0773594223839	29.8548390709126	36.3494044615222
MUW98_RS01120	2557.77147405338	1486.275400259	1820.56022277377	5420.98237487755	2735.78183064866	3957.10240708344	-1.04682923443445	0.00436529180664647	0.0298294940120842	asnA	NC_999999999.1	250786	251778	-	993	protein_coding	aspartate--ammonia ligase && PF03590:Aspartate-ammonia ligase	-	2504	1682	2294	5603	2021	4121	948.784021171707	551.321478533659	675.32164873636	2010.8682532871	1014.81548006237	1467.85417386452
MUW98_RS11440	107.254794239459	108.687202278155	100.789515384598	59.9858838555075	59.5618013599905	43.2102907834882	0.963989197124739	0.00454897382618746	0.0310284435305228	holB	NC_999999999.1	2489688	2490635	+	948	protein_coding	DNA polymerase III subunit delta' && PF09115:DNA polymerase III, delta subunit, C terminal|PF13177:DNA polymerase III, delta subunit	-	105	123	127	62	44	45	41.6738138672082	42.2303755240538	39.1617319644123	23.307494794808	23.1427176852361	16.7893438053564
MUW98_RS17205	58.2240311585633	111.338109650793	96.0278059963497	158.672337940375	188.161145205425	198.767337604046	-1.03529273477723	0.00457089496909962	0.0311216892119924	MUW98_RS17205	NC_999999999.1	3746990	3747715	-	726	protein_coding	copper homeostasis protein CutC && PF03932:CutC family	-	57	126	121	164	139	207	29.5406822265311	56.4887667763799	48.7208948848594	80.5043728503153	95.46588388489	100.847066758124
MUW98_RS20025	1874.4052136134	1386.42455588964	1255.50404203492	2272.69098671915	4192.33860936115	2478.35023360407	-0.985554714116401	0.00474403536044345	0.0322423448280949	MUW98_RS20025	NC_999999999.1	4354847	4355176	+	330	protein_coding	isoamylase early set domain-containing protein && -	-	1835	1569	1582	2349	3097	2581	2092.20586225449	1547.5232155453	1401.39010377905	2536.771329365	4679.4766421677	2766.32760611585
MUW98_RS02295	6.12884538511193	48.5999684983622	41.2681480314891	250.586192235104	54.1470921454459	140.193387875317	-2.20981305271342	0.00479612297500135	0.0325377263699732	MUW98_RS02295	NC_999999999.1	507520	508137	+	618	protein_coding	LysE family transporter && PF01810:LysE type translocator	-	6	55	52	259	40	146	3.65296121554447	28.9669242484827	24.5969566408999	149.356295332467	32.2731632327211	83.5591333121814
MUW98_RS10800	20.4294846170398	10.6036294905518	11.9042734706219	34.8305132064237	44.6713510199929	42.2500620994106	-1.51220901275615	0.00481788721954966	0.0326266976519593	MUW98_RS10800	NC_999999999.1	2334002	2334190	-	189	protein_coding	DUF4250 domain-containing protein && -	-	20	12	15	36	33	44	39.8153444657228	20.6655805893937	23.2004261356473	67.881735992252	87.0606998635071	82.3418117353351
MUW98_RS02430	13.2791650010758	23.8581663537414	14.2851281647462	53.2132840653695	97.4647658618027	27.8466318382479	-1.78686896249848	0.00483635564861337	0.032693070800304	MUW98_RS02430	NC_999999999.1	530611	530805	-	195	protein_coding	heavy-metal-associated domain-containing protein && -	-	13	27	18	55	72	29	25.0836670134053	45.0668622853317	26.9838802439221	100.517185988527	184.105983487584	52.6008706435165
MUW98_RS08730	3258.50279641784	2275.36216151423	2116.57982307657	1429.98606997484	1646.07160122156	1414.41685164618	0.768718022671433	0.00486377739605077	0.0328196213558202	serA	NC_999999999.1	1835116	1836348	-	1233	protein_coding	phosphoglycerate dehydrogenase && PF00389:D-isomer specific 2-hydroxyacid dehydrogenase, catalytic domain|PF01842:ACT domain|PF02826:D-isomer specific 2-hydroxyacid dehydrogenase, NAD binding domain	2-Hacid_dh_C	3190	2575	2667	1478	1216	1473	973.441578744076	679.739215554419	632.304752593285	427.192482102092	491.745638512391	422.541350764619
MUW98_RS13275	56.1810826968593	79.5272211791381	102.376751847348	240.911049677764	100.172120469075	269.824260225782	-1.35995511533835	0.00488858696699437	0.0329281250705406	dcuC	NC_999999999.1	2904011	2905363	+	1353	protein_coding	anaerobic C4-dicarboxylate transporter DcuC && PF03606:C4-dicarboxylate anaerobic carrier	-	55	90	129	249	74	281	15.294918910613	21.6507468480899	27.8713766747089	65.5864001299862	27.2711807272506	73.4578256979761
MUW98_RS10320	177.736516168246	162.588985521794	176.183247365204	103.524025363537	67.6838651818074	104.664926564449	0.897889471180547	0.00501023001890563	0.0336873219809483	MUW98_RS10320	NC_999999999.1	2229374	2230609	+	1236	protein_coding	lipoprotein-releasing ABC transporter permease subunit && PF02687:FtsX-like permease family|PF12704:MacB-like periplasmic core domain	-	174	184	222	107	50	109	52.9679376253948	48.453764197462	52.5050420603825	30.851589962498	20.1707270204507	31.1915942843417
MUW98_RS14665	109.297742701163	129.894461259259	155.549173349459	342.500046529833	162.441276436338	368.727814685766	-1.14737152740744	0.00506843701641558	0.0340180505799281	MUW98_RS14665	NC_999999999.1	3197478	3198548	-	1071	protein_coding	linear amide C-N hydrolase && PF02275:Linear amide C-N hydrolases, choloylglycine hydrolase family	-	107	147	196	354	120	384	37.5903693338147	44.6741227447188	53.4974532069045	117.794777163025	55.8678287894163	126.815196683297
MUW98_RS00355	275.798042330037	124.592646513983	127.772535251341	69.6610264128474	89.3427020399858	59.5341784128059	1.27492279285272	0.00512513217122664	0.0343374752217884	MUW98_RS00355	NC_999999999.1	79375	79677	-	303	protein_coding	hypothetical protein && -	-	270	141	161	72	66	62	335.276737307893	151.462336943551	155.328001514106	84.6841458913242	108.610378047544	72.373338577457
MUW98_RS12435	1600.65011974506	949.908475195261	1094.39954106584	666.61732220072	578.020208652635	764.342032525702	0.858564878030132	0.00513728753625817	0.0343578875651876	aroC	NC_999999999.1	2701651	2702739	-	1089	protein_coding	chorismate synthase && PF01264:Chorismate synthase	-	1567	1075	1379	689	427	796	541.406421625429	321.298541188404	370.171427251907	225.477694690517	195.510467236681	258.53225487751
MUW98_RS16235	227.788753479993	229.745305628621	210.30883131432	94.8163970619312	146.197148792704	132.511558402697	0.841782304341727	0.00519253121120853	0.0346658897852718	MUW98_RS16235	NC_999999999.1	3537673	3538485	-	813	protein_coding	VacJ family lipoprotein && PF04333:MlaA lipoprotein	-	223	260	265	98	108	138	103.204017416778	104.090470496393	95.2844069703893	42.9583679803366	66.2373925831715	60.036876151208
MUW98_RS21305	491.329105039806	410.007006968001	380.9367510599	166.412451986247	303.223716014497	207.409395760743	0.924453176893223	0.00527043428901639	0.0351238129649644	MUW98_RS21305	NC_999999999.1	4624339	4625559	+	1221	protein_coding	PAS domain S-box protein && PF13426:PAS domain|PF01740:STAS domain|PF08447:PAS fold	STAS	481	464	480	172	224	216	148.221668715577	123.688831242661	114.91906410188	50.2024632276851	91.4749904306315	62.5702129827139
MUW98_RS14965	482.135836962138	348.152501606449	232.530141792814	513.750069794749	1187.1749952889	753.779517000849	-1.20769906298722	0.00532377352432766	0.0354167085251568	MUW98_RS14965	NC_999999999.1	3259947	3260315	-	369	protein_coding	VOC family protein && PF00903:Glyoxalase/Bleomycin resistance protein/Dioxygenase superfamily	Glyoxalase	472	394	293	531	877	785	481.280115053956	347.534580887487	232.117434166891	512.838237160977	1185.06793007111	752.441666550443
MUW98_RS10680	222.681382325733	196.167145575207	217.451395396693	142.224595592897	109.647861594528	122.909271561922	0.760302238467166	0.00544845616796097	0.0361823532844169	MUW98_RS10680	NC_999999999.1	2314343	2315332	+	990	protein_coding	Gfo/Idh/MocA family oxidoreductase && PF01408:Oxidoreductase family, NAD-binding Rossmann fold	GFO_IDH_MocA	218	222	274	147	81	128	82.8521122563995	72.9870732634496	80.9062133239484	52.9168987394146	40.7962122500897	45.7303285009464
MUW98_RS11510	753.847982368767	463.02515442076	446.807064264007	846.574973767243	1708.34075718882	987.115087231685	-1.09008293424765	0.0057426203938296	0.03806882974609	MUW98_RS11510	NC_999999999.1	2505821	2506621	-	801	protein_coding	hypothetical protein && -	-	738	524	563	875	1262	1028	346.661914904366	212.925139331169	205.467144720418	389.303027109123	785.591647185109	453.931315562414
MUW98_RS05480	550.574610429221	365.825217424035	295.225982071422	714.025520731686	699.851165979889	833.478497779283	-0.892671366680303	0.00585600660129188	0.0387523805264438	pepE	NC_999999999.1	1121758	1122486	-	729	protein_coding	dipeptidase PepE && PF03575:Peptidase family S51	-	539	414	372	738	517	868	278.191286424393	184.842137494022	149.170147301792	360.778856106969	353.616916729554	421.135394026849
MUW98_RS00445	308.4852177173	246.534385655328	217.451395396693	660.812236666316	335.711971301765	519.483718085935	-0.974943388654697	0.00589919426766108	0.0389379471861232	MUW98_RS00445	NC_999999999.1	100084	101274	-	1191	protein_coding	glycine C-acetyltransferase && PF00155:Aminotransferase class I and II	Aminotran_1_2	302	279	274	683	248	541	95.4063909074107	76.2466225902127	67.2520161131057	204.371901624028	103.826912042396	160.662695750826
MUW98_RS12410	167.521773859726	121.058103350466	84.1235325257278	59.0183695997735	64.9765105745351	39.3693760471781	1.19233957449373	0.00590469400595505	0.0389379471861232	MUW98_RS12410	NC_999999999.1	2696359	2697552	+	1194	protein_coding	tyrosine transporter TyrP && PF03222:Tryptophan/tyrosine permease family	-	164	137	106	61	48	41	51.6799169622924	37.3460272334709	25.9518334562568	18.2069731587259	20.0450400782127	12.1453231905191
MUW98_RS17165	298.27047540878	403.821556431846	464.266665354253	211.885622005744	201.697918241786	249.659457860154	0.814228411489229	0.00595249317574148	0.0391846496664867	MUW98_RS17165	NC_999999999.1	3741703	3742629	+	927	protein_coding	phenylacetate--CoA ligase && -	-	292	457	585	219	149	260	118.518297215443	160.459204624928	184.477174806749	84.1931240098076	80.145022027924	99.2026240235944
MUW98_RS21970	667.022672746348	565.52690616276	460.298574197379	942.358885084908	1143.85732157255	806.592094625112	-0.772998110865154	0.00601337263584142	0.039516448749815	gpmM	NC_999999999.1	4751932	4753461	+	1530	protein_coding	2%2C3-bisphosphoglycerate-independent phosphoglycerate mutase && PF01676:Metalloenzyme superfamily|PF06415:BPG-independent PGAM N-terminus (iPGM_N)	-	653	640	580	974	845	840	160.584652546605	136.149707412476	110.816153071445	226.871409801556	275.381839407831	194.185769921298
MUW98_RS01135	68.4387734670832	77.7599495973795	99.2022789218488	142.224595592897	154.319212614521	148.835446032015	-0.855790863136422	0.00609407764123608	0.0399771493265087	MUW98_RS01135	NC_999999999.1	253338	253874	+	537	protein_coding	DUF2301 domain-containing membrane protein && PF10063:Uncharacterized integral membrane protein (DUF2301)	-	67	88	125	147	114	155	46.944293013915	53.3379789513961	68.0459425766193	97.5562937654012	105.852369463299	102.090882630212
MUW98_RS11125	149.13523770439	159.938078149156	142.851281647462	98.6864540848671	82.5743155218051	65.295550517271	0.874265553238955	0.00613910528586328	0.0402026130872853	MUW98_RS11125	NC_999999999.1	2415407	2417560	-	2154	protein_coding	PAS domain S-box protein && PF08448:PAS fold	-	146	181	180	102	61	68	25.5028926459414	27.3502339207122	24.4283038419908	16.8758911902743	14.1206326316982	11.1658749517022
MUW98_RS10385	3306.51208526788	3067.09983014209	2730.84033416065	247.683649467902	1889.73351587606	558.853094133113	1.75636450146498	0.00619267831813398	0.0404831587798984	MUW98_RS10385	NC_999999999.1	2246459	2246770	-	312	protein_coding	DUF485 domain-containing protein && PF04341:Protein of unknown function, DUF485	-	3237	3471	3441	256	1396	582	3903.64567896121	3620.99719889783	3224.01152497695	292.413631966624	2231.00653601274	659.778161951005
MUW98_RS09370	109.297742701163	147.567177076845	121.423589400343	202.210479448404	268.028106119957	201.648023656278	-0.825361748758156	0.00630749872948588	0.0411624311550532	MUW98_RS09370	NC_999999999.1	2005717	2006976	-	1260	protein_coding	dicarboxylate/amino acid:cation symporter && PF00375:Sodium:dicarboxylate symporter family	SDF	107	167	153	209	198	210	31.9518139337425	43.1393994803594	35.4966519875404	59.1136784265861	78.3546298771564	58.9492515832513
MUW98_RS06875	73.5461446213431	68.9235916885864	66.6639314354824	25.1553706490838	18.9514822509061	42.2500620994106	1.26245002024325	0.00638173007025975	0.041574932340276	MUW98_RS06875	NC_999999999.1	1425656	1426513	-	858	protein_coding	formate dehydrogenase accessory sulfurtransferase FdhD && PF02634:FdhD/NarQ family	-	72	78	84	26	14	44	31.5738465903004	29.5893540257228	28.619266925372	10.7993670896764	8.13599674503213	18.138231256385
MUW98_RS08925	1219.64023163727	803.224933909295	680.130824288196	175.120080287852	609.154786636267	224.693512074138	1.4237537381012	0.00658189635091886	0.0428050224752861	MUW98_RS08925	NC_999999999.1	1896410	1897786	-	1377	protein_coding	amino acid permease && PF00324:Amino acid permease	AA_permease	1194	909	857	181	450	234	326.251616710305	214.861257010314	181.933799199671	46.8443134543482	162.947833969131	60.1051192613543
MUW98_RS22630	91.9326807766789	92.7817580423278	115.868261780719	166.412451986247	198.990563634514	160.358190240945	-0.802405041373375	0.00659720299150641	0.0428307223476113	MUW98_RS22630	NC_999999999.1	4895495	4895950	-	456	protein_coding	hypothetical protein && -	-	90	105	146	172	147	167	74.2608562896869	74.9467190783111	93.5954033314405	134.423700879394	160.73946200876	129.533223873723
MUW98_RS13340	3.06442269255596	22.9745305628621	16.6659828588706	50.3107412981676	46.0250283236291	64.3353218331935	-1.90228342941355	0.00663283937251825	0.0429880929779018	MUW98_RS13340	NC_999999999.1	2917232	2918215	-	984	protein_coding	arabinose ABC transporter substrate-binding protein && PF00532:Periplasmic binding proteins and sugar binding domain of LacI family	Peripla_BP_1	3	26	21	52	34	67	1.14711891829598	8.60015777576903	6.23865117428078	18.8330426076065	17.2287526891752	24.0829259516941
MUW98_RS16435	171.607670783134	192.63260241169	163.485355663207	91.9138542947292	121.830957327253	81.6194381465887	0.843305717871937	0.00683592104200031	0.0441632113065962	MUW98_RS16435	NC_999999999.1	3574942	3576033	-	1092	protein_coding	HD domain-containing protein && PF01966:HD domain	HD	168	218	206	95	90	85	57.8853854155508	64.9773543531899	55.1456282762695	31.0036774964612	41.0950855999072	27.5312438712987
MUW98_RS02050	5069.57660771841	4293.58630788258	4077.61047280367	2770.96082842215	3311.09468469402	2328.55455888797	0.676540637604206	0.00684598273648303	0.0441632113065962	MUW98_RS02050	NC_999999999.1	450213	450947	+	735	protein_coding	cytochrome c1 && PF02167:Cytochrome C1 family	-	4963	4859	5138	2864	2446	2425	2540.61713035777	2151.72977322566	2043.49353402782	1388.66637058435	1659.35432622965	1166.95457215824
MUW98_RS04370	24.5153815404477	60.0872337797933	74.6001137492303	181.89268007799	101.525797772711	131.551329718619	-1.37889007274369	0.00684927852978759	0.0441632113065962	MUW98_RS04370	NC_999999999.1	889943	890578	-	636	protein_coding	SDR family oxidoreductase && PF13460:NAD(P)H-binding	-	24	68	94	188	75	137	14.1983020830596	34.8000578793092	43.2053218790263	105.344769535146	58.7995721633893	76.1891270462776
MUW98_RS12540	198.166000785286	153.752627613	107.138461235597	64.8234551341774	90.696379343622	68.1762365695035	1.03987799160025	0.00695301038701593	0.0447555549143756	MUW98_RS12540	NC_999999999.1	2720617	2720937	-	321	protein_coding	antibiotic biosynthesis monooxygenase && PF03992:Antibiotic biosynthesis monooxygenase	ABM	194	174	135	67	67	71	227.393990682273	176.429980078609	122.940575877683	74.3844256550612	104.073410966826	78.2317170544083
MUW98_RS03565	449.448661574875	384.381569032501	348.398403573533	240.911049677764	269.381783423594	230.454884178603	0.67511550702674	0.00703118933154873	0.0451816799976181	tapU	NC_999999999.1	734231	735340	-	1110	protein_coding	type IVa pilus ATPase TapU && PF00437:Type II/IV secretion system protein	-	440	435	439	249	199	240	149.146128187816	127.554107218994	115.613366780829	79.9445039422265	89.3923009163627	76.4747047566503
MUW98_RS02650	46.9878146191914	73.3417706429829	48.4107121138622	11.6101710688079	32.4882552872676	14.4034302611627	1.55311407227451	0.00713632028525194	0.0457792518979087	MUW98_RS02650	NC_999999999.1	572319	573197	-	879	protein_coding	hypothetical protein && -	-	46	83	61	12	24	15	19.690250556598	30.733879664943	20.2865159588834	4.86524387657779	13.6142081077281	6.03575954777317
MUW98_RS00505	222.681382325733	301.319804689846	359.50905881278	664.682293689252	422.347318734478	535.807605715253	-0.877054095479478	0.00717512089497052	0.0459500102136313	cadA	NC_999999999.1	113250	115670	+	2421	protein_coding	cadmium-translocating P-type ATPase && PF00702:haloacid dehalogenase-like hydrolase|PF00403:Heavy-metal-associated domain|PF00122:E1-E2 ATPase	E1-E2_ATPase	218	341	453	687	312	558	33.8800459041039	45.8445547089989	54.6978076402511	101.128645720799	64.2583874626224	81.5208981002583
MUW98_RS04825	18.3865361553358	20.3236231902242	25.3957834039933	40.6355987408276	70.3912197890797	47.0512055197982	-1.29001516541664	0.00741534793228548	0.0474079532213235	MUW98_RS04825	NC_999999999.1	985126	987681	-	2556	protein_coding	TonB-dependent receptor && PF07715:TonB-dependent Receptor Plug Domain|PF00593:TonB dependent receptor	TonB_dep_Rec	18	23	32	42	52	49	2.64968313521887	2.92883668564471	3.65978553125705	5.85599483031751	10.1440764245572	6.78054771732233
MUW98_RS10490	637.39992005164	485.999684983622	538.073160872108	162.542394963311	407.456868394481	201.648023656278	1.10966168164008	0.00754487900259569	0.0481544561722351	MUW98_RS10490	NC_999999999.1	2270997	2271809	+	813	protein_coding	enoyl-CoA hydratase && PF00378:Enoyl-CoA hydratase/isomerase	ECH	624	550	678	168	301	210	288.786129453227	220.191379896215	243.784256324241	73.6429165377198	184.606066366061	91.3604637083599
MUW98_RS15015	128.70575308735	89.2472148788106	127.772535251341	71.5960549243154	47.3787056272652	52.8125776242633	1.00371301383782	0.00756498305370366	0.0482012095921794	MUW98_RS15015	NC_999999999.1	3269421	3269609	-	189	protein_coding	hypothetical protein && -	-	126	101	161	74	35	55	250.836670134053	173.935303294064	249.017907189281	139.534679539629	92.3371059158409	102.927264669169
MUW98_RS01085	89.8897323149749	95.4326654149658	114.28102531797	202.210479448404	151.611858007249	169.96047708172	-0.806133295589453	0.007578155324223	0.0482037131247372	MUW98_RS01085	NC_999999999.1	241194	242594	+	1401	protein_coding	L-cystine transporter && PF00375:Sodium:dicarboxylate symporter family	SDF	88	108	144	209	112	177	23.6334335886474	25.0907584457949	30.0462906356306	53.1643360581716	39.8611575002859	44.6852999153554
MUW98_RS21785	263.540351559813	271.276187799949	152.37470042396	394.745816339469	403.395836483572	457.068853620897	-0.87073738556473	0.00784753324341381	0.0497869471505738	rpmJ	NC_999999999.1	4728605	4728718	-	114	protein_coding	50S ribosomal protein L36 && -	-	258	307	192	408	298	476	851.524485455076	876.519724077772	492.337464099632	1275.46209206494	1303.41114771729	1476.83388176987
MUW98_RS18405	346.279764258824	442.701531230536	384.111223985399	551.483125768375	725.571034748976	599.182698864369	-0.676128950364891	0.00785579841134935	0.0497869471505738	arnD	NC_999999999.1	4001668	4002567	+	900	protein_coding	4-deoxy-4-formamido-L-arabinose-phosphoundecaprenol deformylase && PF01522:Polysaccharide deacetylase	Polysacc_deac_1	339	501	484	570	536	624	141.72271862574	181.185477817509	157.206087495146	225.706772174238	296.956132625344	245.228886586325
MUW98_RS18185	55.1596084660073	68.0399558977071	49.204330345237	24.1878563933498	29.7809006799953	24.9659457860154	1.13283866948832	0.00786665442782132	0.0497869471505738	MUW98_RS18185	NC_999999999.1	3955839	3956411	+	573	protein_coding	chemotaxis protein CheW && PF01584:CheW-like domain	-	54	77	62	25	22	26	35.4585868775887	43.7385390223163	31.6303191922647	15.548826961576	19.1442376663209	16.0490109022464
